# Supplementary material for: Gut microbiome analysis by post: Evaluation of the optimal method to collect stool samples from infants within a national cohort study
Source: PLoS One. 2019 Jun 12;14(6):e0216557. doi: 10.1371/journal.pone.0216557 (PMC6561628; doi:10.1371/journal.pone.0216557)
Supplement: S1 Data — (XLSX) [file pone.0216557.s004.xlsx]

## Sheet: Reads Per Sample
Sample	Raw	Rarefied
Gillespie.FP2011.F	11714	6170
Gillespie.FP2011.G	9279	6170
Gillespie.FP2011.P	11250	6170
Gillespie.FP2011.S	10939	6170
Gillespie.FP2011.SF	9830	6170
Gillespie.FP2012.F	11045	6170
Gillespie.FP2012.G	8429	6170
Gillespie.FP2012.P	15054	6170
Gillespie.FP2012.S	12149	6170
Gillespie.FP2012.SF	9246	6170
Gillespie.FP2013.F	11939	6170
Gillespie.FP2013.G	12868	6170
Gillespie.FP2013.S	11017	6170
Gillespie.FP2013.SF	12904	6170
Gillespie.FP2013.p	10892	6170
Gillespie.FP2014.F	9690	6170
Gillespie.FP2014.G	12620	6170
Gillespie.FP2014.S	11128	6170
Gillespie.FP2014.SF	13608	6170
Gillespie.FP2014.p	13203	6170
Gillespie.FP2015.F	9264	6170
Gillespie.FP2015.G	9636	6170
Gillespie.FP2015.S	10251	6170
Gillespie.FP2015.SF	11568	6170
Gillespie.FP2015.p	8067	6170
Gillespie.FP2016.F	9609	6170
Gillespie.FP2016.G	6170	6170
Gillespie.FP2016.P	7132	6170
Gillespie.FP2016.S	10476	6170
Gillespie.FP2016.SF	9518	6170
Gillespie.FP2017.F	12929	6170
Gillespie.FP2017.G	10044	6170
Gillespie.FP2017.P	11482	6170
Gillespie.FP2017.S	9248	6170
Gillespie.FP2017.SF	9748	6170
Gillespie.FP2018.F	10671	6170
Gillespie.FP2018.G	9032	6170
Gillespie.FP2018.P	11650	6170
Gillespie.FP2018.S	13929	6170
Gillespie.FP2018.SF	13232	6170
Gillespie.FP2019.F	14118	6170
Gillespie.FP2019.G	7458	6170
Gillespie.FP2019.P	10189	6170
Gillespie.FP2019.S	15193	6170
Gillespie.FP2019.SF	11993	6170
Gillespie.FP2020.G	8899	6170
Gillespie.FP2020.S	7986	6170
Gillespie.FP2020.SF	7864	6170

## Sheet: Raw OTU Counts
	Gillespie.FP2011.F	Gillespie.FP2011.G	Gillespie.FP2011.P	Gillespie.FP2011.S	Gillespie.FP2011.SF	Gillespie.FP2012.F	Gillespie.FP2012.G	Gillespie.FP2012.P	Gillespie.FP2012.S	Gillespie.FP2012.SF	Gillespie.FP2013.F	Gillespie.FP2013.G	Gillespie.FP2013.S	Gillespie.FP2013.SF	Gillespie.FP2013.p	Gillespie.FP2014.F	Gillespie.FP2014.G	Gillespie.FP2014.S	Gillespie.FP2014.SF	Gillespie.FP2014.p	Gillespie.FP2015.F	Gillespie.FP2015.G	Gillespie.FP2015.S	Gillespie.FP2015.SF	Gillespie.FP2015.p	Gillespie.FP2016.F	Gillespie.FP2016.G	Gillespie.FP2016.P	Gillespie.FP2016.S	Gillespie.FP2016.SF	Gillespie.FP2017.F	Gillespie.FP2017.G	Gillespie.FP2017.P	Gillespie.FP2017.S	Gillespie.FP2017.SF	Gillespie.FP2018.F	Gillespie.FP2018.G	Gillespie.FP2018.P	Gillespie.FP2018.S	Gillespie.FP2018.SF	Gillespie.FP2019.F	Gillespie.FP2019.G	Gillespie.FP2019.P	Gillespie.FP2019.S	Gillespie.FP2019.SF	Gillespie.FP2020.G	Gillespie.FP2020.S	Gillespie.FP2020.SF
CsrSp471	2972	1346	1470	140	1896	0	2964	0	0	1	0	0	0	0	0	0	0	0	0	0	0	0	0	0	0	0	0	0	0	0	0	0	0	1	0	6	3	0	0	18	103	20	0	0	0	30	0	0
F1NAe698	1	0	0	0	0	0	1	1	1	0	0	3	0	0	2	142	13	464	66	9977	0	1	0	0	0	0	0	0	0	0	15	0	1	2	10	0	0	0	0	0	0	0	0	0	6	0	1	0
F1NS1036	0	0	0	0	0	8	0	0	0	0	0	0	0	0	0	0	0	0	0	0	0	0	0	0	0	0	0	0	0	0	0	0	0	0	0	0	0	0	0	0	0	0	0	0	0	0	0	0
F1NSp989	0	0	0	1	0	0	0	0	0	0	0	0	0	1	0	0	0	0	0	0	0	0	0	0	0	0	0	0	0	0	0	0	0	0	0	0	0	0	0	0	0	0	0	0	0	0	0	0
F8IConc2	0	0	0	0	0	0	0	0	0	0	0	0	0	0	0	0	0	0	0	0	0	1	0	0	0	0	3	0	0	0	0	0	0	0	0	0	20	0	0	0	1	4	0	0	0	0	0	0
FNWNL294	116	26	100	196	79	0	21	0	0	0	0	0	0	0	0	0	0	0	0	0	0	0	0	0	1	0	0	0	0	0	0	0	0	0	0	18	4	66	8	27	3	0	0	0	1	0	0	0
FNWNL411	0	0	0	0	0	0	0	0	0	0	0	0	0	0	0	0	0	0	0	0	0	0	0	0	0	0	0	0	0	0	0	0	0	0	0	133	44	20	30	218	608	62	1	0	485	0	0	0
FNWNL706	0	0	0	0	0	0	0	0	0	0	0	0	0	0	0	0	0	0	0	0	0	0	0	0	0	0	0	0	0	0	0	0	0	0	0	0	0	0	0	0	6299	1412	3	0	4276	0	0	0
FNWTe16R	0	0	0	0	0	0	0	0	0	0	0	0	0	0	0	0	0	0	0	0	0	0	0	0	0	0	0	0	0	0	0	0	0	0	0	2	1	0	0	0	0	0	0	0	0	0	0	0
FYOBei13	0	0	0	0	0	0	34	0	2	0	0	0	0	0	0	0	0	0	0	0	0	0	0	0	0	0	0	0	0	0	2	1	0	0	0	0	0	0	0	0	0	0	0	0	0	0	0	0
GBKMun50	60	19	27	20	38	1	22	0	0	0	1	0	18	0	37	0	0	0	0	0	367	48	38	418	86	4	7	28	30	3	0	5	0	0	2	25	0	2157	1539	13	1097	117	0	2	885	0	0	0
GF3Sang7	0	0	0	0	0	0	0	0	0	0	0	0	0	0	0	0	0	0	0	0	0	0	0	0	0	0	0	0	0	0	0	0	0	0	1	0	0	0	0	2	9	7	0	0	6	0	0	0
GFKSpe45	0	0	0	0	0	0	0	0	0	0	0	0	0	0	0	0	0	0	0	0	0	0	0	0	2	0	0	0	0	0	0	0	0	0	2	0	0	0	0	0	0	0	0	0	0	0	0	0
GFQLact9	0	0	0	0	0	0	0	0	0	0	0	0	0	0	0	0	0	0	0	0	0	0	0	0	0	0	0	0	0	0	3	10	0	7	7	0	0	1	0	0	0	0	0	0	0	0	0	0
GFUMa245	0	0	127	1952	0	0	11	0	0	0	3	6	8	0	2	0	0	0	0	0	0	0	0	0	0	0	0	0	0	0	0	0	0	0	0	2	0	0	0	0	0	0	0	0	0	0	0	0
GG7Egge4	0	0	0	0	0	0	9	0	0	0	0	0	0	0	0	0	0	0	0	0	0	0	0	0	0	0	0	0	0	0	0	0	0	0	0	0	0	0	0	0	0	0	0	0	0	0	0	0
GG7The26	0	0	0	0	0	2	24	0	0	2	0	0	0	0	0	0	0	0	0	0	0	0	0	0	0	0	0	0	0	0	0	0	0	0	1	0	0	1	0	0	2	0	0	0	0	0	1	0
GH8Micro	0	0	0	0	0	0	0	0	0	0	0	0	0	0	0	0	0	0	0	0	1	6	0	4	0	0	0	0	0	0	0	0	0	0	0	0	0	0	0	0	0	0	0	0	0	0	0	0
GJISpeci	0	0	0	0	0	0	0	0	0	0	0	0	0	0	0	0	0	0	0	0	0	0	0	0	0	0	0	0	0	0	0	0	0	0	0	2	32	1	0	1	0	0	0	0	0	0	0	0
GQPGenom	0	0	0	0	0	0	0	0	0	0	0	0	0	0	0	0	0	0	0	0	0	0	0	0	0	0	0	0	0	0	0	0	0	0	0	0	0	0	0	0	2	2	0	0	0	0	0	0
GQZIgnav	0	0	0	0	0	0	0	0	0	0	0	0	0	0	0	0	0	0	0	0	0	0	0	0	0	0	0	0	0	0	0	0	0	0	3	0	0	0	0	0	0	0	0	0	0	0	0	0
GVEMass7	0	0	0	0	0	0	4	0	1	0	0	0	0	0	0	0	0	0	0	0	0	0	0	0	0	0	0	0	0	0	0	0	0	0	0	0	0	0	0	0	0	0	0	0	0	0	0	0
GW6Somer	0	0	0	0	0	0	0	0	0	0	0	0	0	0	0	0	0	0	0	0	0	0	0	0	0	0	0	0	0	0	0	0	0	0	15	0	0	0	0	0	0	0	0	0	0	0	0	0
GWMLon17	0	0	1	1	0	14	23	1	2	5	0	0	2	0	0	0	0	0	0	0	1182	516	1083	2611	1818	1853	1401	1000	2565	3479	1	0	0	0	2	29	10	58	42	14	2	11	0	0	0	1301	4164	1137
GWTAmn51	546	1115	6456	6111	711	4	580	0	7	1	1159	2827	3880	1278	2516	1	0	3	1	0	216	531	6922	261	2771	5152	4308	4142	6373	5587	2	0	0	0	1	8697	6298	5126	2237	7448	954	360	10174	13225	438	74	36	50
Gt8Me218	0	0	0	0	0	79	0	0	65	62	0	0	0	0	0	8	0	81	0	0	0	0	0	0	0	0	0	0	0	0	0	0	0	0	0	0	0	0	0	0	0	0	0	0	0	0	0	0
H0LBivi4	0	0	0	0	0	0	0	0	0	0	0	0	0	0	0	0	0	0	0	0	0	0	0	0	0	0	0	0	0	0	0	0	0	0	0	0	0	0	0	0	0	0	0	0	0	5	1	6
H0LHist3	0	0	0	0	0	0	0	0	0	0	0	0	0	0	0	0	0	0	0	0	0	1	0	0	0	0	0	0	1	0	0	0	0	0	0	0	0	0	0	0	0	0	0	0	0	0	0	0
H2IBifor	0	0	0	0	0	0	2	0	0	0	0	0	0	0	0	0	0	0	0	0	0	0	0	0	0	0	0	0	0	0	0	0	0	0	0	0	0	0	0	0	0	0	0	0	0	1	0	0
H6ZCacca	209	203	214	501	177	0	165	0	0	0	0	0	0	0	0	0	0	0	0	0	0	0	0	0	0	0	0	0	0	0	0	0	0	0	0	277	198	30	21	1429	8	1	0	0	0	1	1	0
HOJBern2	0	0	0	0	0	0	0	0	0	0	0	0	0	0	0	0	0	0	0	0	0	0	0	0	0	0	0	0	0	0	0	0	0	0	4	0	0	0	0	0	0	0	0	0	0	0	0	0
HW8Di118	2510	561	766	1202	2260	0	319	0	0	0	4137	1451	1142	3332	5107	0	0	0	0	4	0	1	0	0	0	0	0	0	0	0	0	0	0	0	0	794	350	19	2	223	53	9	0	0	40	1	0	0
HZ9Anth2	0	0	0	0	0	0	4	0	0	0	0	0	0	0	0	0	0	0	0	0	0	0	0	0	0	0	0	0	0	0	0	0	0	0	0	0	0	0	0	0	0	0	0	0	0	0	0	0
I97Lenta	13	0	3	4	8	0	1	0	0	0	2	2	0	2	12	0	0	0	0	0	1	0	0	0	0	0	0	0	0	0	0	0	0	0	0	0	0	0	0	0	0	0	0	0	0	0	0	0
IP7Spath	0	0	0	0	0	0	0	0	0	0	0	0	0	0	0	0	0	0	0	0	0	0	0	0	0	0	0	0	0	0	0	0	0	0	0	0	0	1873	2714	0	0	0	0	0	0	0	0	0
JKUPerue	0	0	0	0	0	0	0	0	0	0	0	0	0	0	0	0	0	0	0	0	0	0	0	0	0	0	0	0	0	0	0	0	0	0	13	0	0	0	0	0	0	0	0	0	0	0	0	0
KPWBact2	0	0	0	0	0	13	1	0	13	4	0	0	0	0	0	4	0	6	0	0	0	0	0	0	0	0	0	0	0	0	0	0	0	0	0	0	0	0	0	0	0	0	0	0	0	0	0	0
KcrRhi25	0	0	0	0	0	0	3	0	0	0	0	0	0	0	0	0	0	0	0	0	0	0	0	0	0	0	0	0	0	0	0	0	0	0	0	0	0	0	0	0	0	0	0	0	0	0	0	0
LcbFer73	2	2	0	0	2	0	0	0	0	0	0	0	0	0	0	0	0	0	0	0	0	0	0	0	0	0	0	0	0	0	0	0	0	0	0	0	0	0	0	0	0	0	0	0	0	0	0	0
LcbReu47	0	0	0	0	0	103	3	0	87	57	0	0	0	0	0	16	0	42	0	0	0	0	0	0	0	0	0	0	0	0	0	5	0	0	0	0	0	0	0	0	0	0	0	0	0	0	0	0
LcbRh106	0	0	0	0	0	6	13	0	1	2	0	0	0	0	0	0	0	0	0	0	4	2	1	12	5	19	16	592	709	19	0	0	0	0	0	1	0	3	0	0	0	0	0	0	0	0	0	0
NivSucc3	0	0	0	0	0	0	0	0	0	0	0	0	0	0	0	0	0	0	0	0	0	0	0	0	9	0	0	0	0	0	0	0	0	0	5	0	0	0	0	0	0	0	0	0	0	0	0	0
Oa1Form8	0	0	0	0	0	0	0	0	0	0	0	0	0	0	0	0	0	0	0	0	0	0	0	0	0	0	0	0	0	0	0	0	0	0	2	0	0	0	0	0	0	0	0	0	0	0	0	0
PopTri23	0	0	0	0	0	0	0	0	406	0	0	0	0	0	0	0	0	1	0	0	0	0	0	0	0	0	0	0	0	0	0	3	0	0	0	0	0	0	0	0	0	0	0	0	0	0	0	0
Rt0Muci8	0	0	0	2	0	2	2	0	0	0	3	12	1	3	4	0	0	0	0	0	0	1	0	2	1	21	12	48	24	8	155	67	4	19	36	26	2	1	0	3	0	0	0	0	5	2	0	1
S53Equ46	0	1	0	0	0	17	14	1	2	3	7	3	0	7	1	0	0	1	0	0	325	88	20	308	46	11	3	56	50	7	12387	6578	1061	1728	8790	5	2	2	5	2	92	29	2	1	89	6	1	9
Unc0000g	0	0	0	0	0	0	2	0	0	0	0	0	0	0	0	0	0	0	0	0	0	0	0	0	0	0	0	0	0	0	0	0	0	0	0	0	0	0	0	0	0	0	0	0	0	0	0	0
Unc000fd	0	0	0	0	0	0	0	0	0	0	0	0	0	0	0	0	0	0	0	0	0	0	0	0	0	0	0	0	0	0	0	0	0	0	2	0	0	0	0	0	0	0	0	0	0	0	0	0
Unc001c3	0	0	0	0	0	1	7	0	0	3	0	0	0	0	0	0	0	0	0	0	0	0	0	0	0	0	0	0	0	0	2	0	0	0	0	0	0	0	0	0	0	0	0	0	0	0	0	0
Unc002el	0	0	0	0	0	0	14	0	0	0	0	0	0	0	0	65	1	7	8	144	0	0	0	0	0	0	0	0	0	0	0	0	0	0	1	0	0	0	0	0	0	0	0	0	1	0	0	0
Unc0033e	0	0	0	0	0	0	0	0	0	0	0	0	0	0	0	0	0	0	0	0	0	0	0	0	0	0	0	0	0	0	0	0	0	0	0	93	666	0	1	437	0	0	0	0	0	0	2	0
Unc004yi	0	0	0	0	0	0	0	0	0	0	0	0	0	0	0	0	0	0	0	0	0	0	0	0	0	17	6	124	32	3	0	0	0	0	0	0	0	0	0	0	0	0	0	0	0	4	81	7
Unc00990	0	0	0	0	0	0	7	0	0	0	0	0	0	0	0	0	0	0	0	0	0	0	0	0	0	0	0	0	0	0	0	0	0	0	0	0	0	0	0	0	0	0	0	0	0	0	0	0
Unc00a9i	101	202	0	1	120	0	184	0	1	0	0	0	0	0	1	0	0	0	0	0	3958	4163	7	3426	8	2448	311	1020	588	354	2	28	0	0	0	28	474	20	15	30	14	34	1	1	2	2190	864	1077
Unc00cd4	0	0	0	0	0	3687	27	0	3296	2899	1	0	0	1	0	731	0	2510	0	0	0	0	0	0	0	0	0	2	0	0	0	0	0	0	0	0	0	0	0	0	0	0	1	0	0	0	0	0
Unc00cq3	0	0	0	0	0	0	0	0	0	0	0	0	0	0	0	0	0	0	0	0	0	0	0	0	0	0	0	0	0	0	0	0	0	0	0	0	0	0	0	0	8	3	0	0	12	0	0	0
Unc00fal	0	0	0	0	0	0	2	0	0	0	0	0	0	0	0	0	0	0	0	0	0	0	0	0	0	0	0	0	0	0	0	0	0	0	0	0	0	0	0	0	0	0	0	0	0	0	0	0
Unc00jfi	0	0	0	0	0	0	3	0	0	0	0	0	0	0	0	0	0	0	0	0	0	0	0	0	0	0	0	0	0	0	0	0	0	0	0	0	0	0	0	0	0	0	0	0	0	0	0	0
Unc00jgr	0	0	0	0	0	0	2	0	0	1	0	0	0	0	0	0	0	0	0	0	0	0	0	0	0	0	0	0	0	0	0	0	0	0	0	0	0	0	0	0	0	0	0	0	0	0	0	0
Unc00jgu	0	0	0	0	0	1	1	0	0	1	0	0	0	0	0	0	0	0	0	6	0	0	0	0	0	0	0	0	0	0	0	0	0	0	0	0	0	0	0	0	0	0	0	0	0	0	0	0
Unc00krl	0	0	0	0	0	1	28	0	0	8	0	0	0	0	0	0	0	0	0	11	0	0	0	0	0	0	0	0	0	0	0	0	0	0	0	0	0	0	0	0	1	0	0	0	0	0	0	0
Unc00ldp	0	0	0	0	0	0	0	0	0	0	0	0	0	0	0	0	0	0	0	0	2	0	0	3	0	0	0	1	1	0	0	0	0	0	0	2	0	2	0	0	0	0	0	0	0	0	0	0
Unc00lxr	0	0	0	0	0	0	0	0	0	0	0	0	0	0	0	0	0	0	0	0	0	0	0	0	0	0	0	0	0	0	0	0	0	0	0	0	0	0	0	0	2	0	0	0	0	0	0	0
Unc00mei	0	0	0	0	0	1019	1	0	1205	908	0	0	0	0	0	255	0	1218	0	0	0	0	0	0	0	0	0	0	0	0	0	0	0	0	0	0	0	0	0	0	0	0	0	0	0	0	0	0
Unc00nr0	0	0	0	0	0	0	1	0	0	1	0	0	0	0	0	0	0	0	0	0	0	0	0	0	0	0	0	0	0	0	0	0	0	0	0	0	0	0	0	0	0	0	0	0	0	0	0	0
Unc00v3b	0	0	0	0	0	0	4	0	0	0	0	0	0	0	0	0	0	0	0	0	0	0	0	0	0	0	0	0	0	0	0	2	0	0	0	0	0	0	0	0	0	0	0	0	0	0	0	0
Unc00xg5	0	0	0	0	0	0	2	0	0	0	0	0	0	0	0	0	0	0	0	0	0	0	0	0	0	0	0	0	0	0	0	0	0	0	0	0	0	0	0	0	0	0	0	0	0	0	0	0
Unc00xi0	0	0	0	0	0	0	1	0	1	2	0	1	0	0	0	0	0	0	0	0	0	0	1	0	0	0	0	0	0	0	0	0	0	0	0	1	0	0	0	0	0	0	0	0	0	0	0	0
Unc00xk8	0	0	0	0	0	0	8	0	0	0	0	0	0	0	0	0	0	0	0	0	0	0	0	0	0	0	0	0	0	0	0	0	0	0	0	0	0	0	0	0	2	0	0	0	0	0	0	0
Unc00y95	0	0	0	0	0	0	1	0	0	0	0	0	0	0	0	0	0	0	0	4	0	0	0	0	0	0	0	0	0	0	0	0	0	0	5	0	0	0	0	0	0	0	0	0	0	0	0	0
Unc00yde	0	0	0	0	0	0	5	0	0	0	0	0	0	0	0	0	0	0	0	0	0	0	0	0	0	0	0	0	0	0	0	0	0	0	2	0	0	0	0	0	0	0	0	0	0	0	0	0
Unc00ye9	0	0	0	0	0	0	2	0	0	0	0	0	0	0	0	0	0	0	0	0	0	0	0	0	0	0	0	0	0	0	0	0	0	0	0	0	0	0	0	0	0	0	0	0	0	0	0	0
Unc00zhm	0	0	0	0	0	2	2	0	0	0	0	0	0	0	0	0	0	0	0	0	0	0	0	0	0	0	0	0	0	0	0	0	0	0	0	0	0	0	0	0	0	0	0	0	0	0	0	0
Unc0100q	0	0	0	0	0	0	0	0	0	0	0	0	0	0	0	0	0	0	0	0	0	0	0	0	0	0	0	0	0	0	0	0	0	0	0	0	0	0	0	0	0	0	0	0	4	0	0	0
Unc01277	0	1	0	0	0	0	0	0	0	0	0	0	0	0	0	0	0	0	1	0	0	0	0	0	0	0	0	0	0	0	0	0	0	0	0	0	0	0	0	0	0	0	0	0	1	0	0	0
Unc01460	0	0	0	0	0	0	3	0	0	0	0	0	0	0	0	0	0	0	0	0	0	0	0	0	0	0	0	0	0	0	0	0	0	0	0	0	0	0	0	0	0	0	0	0	0	0	0	0
Unc014my	0	0	0	0	0	0	2	0	0	0	0	0	0	0	0	0	0	0	0	0	0	0	0	0	0	0	0	0	0	0	0	0	0	0	0	0	0	0	0	0	0	0	0	0	0	0	0	0
Unc01505	0	0	0	0	0	0	14	0	0	0	0	0	0	0	0	0	0	0	0	0	0	0	0	0	0	0	0	0	0	0	0	0	0	0	9	0	0	0	0	0	0	0	0	0	0	0	0	0
Unc015im	0	0	0	0	0	0	2	0	0	0	0	0	0	0	0	0	0	0	0	0	0	0	0	0	0	0	0	0	0	0	0	0	0	0	0	0	0	0	0	0	0	0	0	0	0	0	0	0
Unc0163x	0	0	0	0	0	0	0	0	0	0	0	0	0	0	0	0	0	0	0	0	0	0	0	0	0	0	0	0	0	0	0	0	0	0	0	0	0	0	0	0	84	7	0	0	74	0	0	0
Unc017a3	0	0	0	0	0	0	2	0	0	0	0	0	0	0	0	0	0	0	0	0	0	0	0	0	0	0	0	0	0	0	0	0	0	0	1	0	0	0	0	0	0	0	0	0	0	0	0	0
Unc019b0	0	0	0	0	0	0	1	0	0	0	0	0	0	0	0	0	0	0	0	0	0	0	0	0	0	0	0	0	0	0	0	4	0	0	0	0	0	0	0	0	0	0	0	0	0	0	0	0
Unc019nc	0	0	0	0	0	0	0	0	0	0	0	0	0	0	0	0	0	0	0	3	0	0	0	0	0	0	0	0	0	0	0	0	0	0	0	0	0	0	0	0	0	1	0	0	0	0	0	0
Unc019wl	4352	2767	1912	727	4105	1	1594	1	0	0	0	0	0	0	0	0	0	0	0	0	0	0	0	0	0	0	0	0	0	0	0	0	0	0	0	0	0	0	0	0	32	6	0	1	0	3	0	0
Unc01c0o	0	0	0	0	0	0	1	0	0	0	0	0	0	0	0	0	0	0	0	0	0	0	0	0	0	0	0	0	0	0	0	0	0	0	2	0	0	0	0	0	0	0	0	0	0	0	0	0
Unc01c0q	0	0	0	0	0	0	6	0	0	1	0	0	0	0	0	0	0	0	0	0	0	1	1	0	0	0	0	0	0	1	118	2689	0	0	199	0	0	0	0	0	0	0	0	0	0	1	0	0
Unc01ddf	0	0	0	0	0	0	3	0	0	0	0	0	0	0	0	0	0	0	0	0	0	0	0	0	0	0	0	0	0	0	0	0	0	0	0	0	0	0	0	0	0	0	0	0	0	0	0	0
Unc01hbb	0	0	0	0	0	0	7	0	0	0	0	0	0	0	0	0	0	3	0	0	0	0	0	0	0	0	0	0	0	0	0	0	0	0	1	1	7	0	0	1	0	0	0	0	0	5	0	0
Unc01n5f	0	0	0	0	0	0	0	0	0	0	0	0	0	0	0	0	0	0	0	0	0	0	0	0	0	0	0	0	0	0	0	0	0	0	0	2	0	0	0	1	0	0	0	0	0	0	0	0
Unc01nhp	0	0	0	0	0	0	0	0	0	0	0	0	0	0	0	0	0	0	0	0	0	0	0	0	0	0	0	0	0	0	0	0	0	0	3	0	0	0	0	0	0	0	0	0	0	0	0	0
Unc01nzf	0	0	0	0	0	0	0	0	0	0	0	0	0	0	0	0	0	0	0	0	209	60	9	1093	61	19	7	8	19	14	0	0	0	0	0	0	0	0	0	0	0	0	0	0	0	86	18	34
Unc01pz8	0	0	0	0	0	0	0	0	0	0	0	0	0	0	0	0	0	0	0	0	0	0	0	0	0	0	0	0	0	0	0	0	0	0	7	0	0	0	0	0	0	0	0	0	0	0	0	0
Unc01w4o	0	0	0	0	0	0	0	0	0	0	0	0	0	0	0	0	0	0	0	0	0	0	0	0	0	0	0	0	0	0	0	0	0	0	0	0	0	0	0	0	0	0	0	0	0	24	80	0
Unc01y8v	0	0	0	0	0	0	0	0	0	0	0	0	0	0	0	0	0	0	0	0	0	0	0	0	0	0	0	0	0	0	0	0	0	0	2	0	0	0	0	0	0	0	0	0	0	0	0	0
Unc01yw2	0	0	0	0	0	0	4	0	0	0	0	0	0	0	0	0	0	0	0	0	0	0	0	0	0	0	0	0	0	0	0	0	0	0	0	0	0	0	0	0	0	0	0	0	0	0	0	0
Unc02136	0	0	0	0	0	0	0	0	0	2	0	0	0	0	0	0	0	0	0	0	0	0	0	0	0	0	0	0	0	0	0	0	0	0	0	0	0	0	0	0	1	0	0	0	0	0	0	0
Unc02996	0	0	0	0	0	0	0	0	0	0	0	0	0	0	0	0	0	0	0	0	0	0	0	0	0	0	0	0	0	0	12	5	2	0	5	0	0	0	0	0	0	0	0	0	0	0	0	0
Unc02afx	0	0	0	0	0	0	0	0	0	0	0	0	0	0	0	0	0	0	0	0	0	0	0	0	0	0	0	0	0	0	0	0	0	0	7	0	0	0	0	0	0	0	0	0	0	0	0	0
Unc02ee9	0	0	0	0	0	0	0	0	0	0	0	0	0	0	0	0	0	0	0	0	0	0	0	0	0	0	0	0	0	0	0	0	0	0	0	1	511	0	0	5	0	0	0	0	0	0	0	0
Unc02f9r	0	0	0	0	0	0	6	0	0	0	1	0	0	0	0	0	0	0	0	0	0	0	0	0	0	0	0	0	0	0	0	0	0	0	2	0	0	0	0	0	0	0	1	0	0	0	0	0
Unc02jcp	4	0	1	1	6	0	1	0	0	0	0	0	0	0	0	0	0	0	0	0	1	2	0	0	0	1	2	5	6	0	0	0	0	0	0	5	4	2	3	0	4	4	0	0	11	0	0	0
Unc02jig	0	0	0	0	0	0	0	0	0	0	0	0	0	0	0	0	0	0	0	0	1	0	0	0	0	0	0	1	3	1	0	0	0	0	0	0	0	0	0	0	0	0	0	0	0	0	0	0
Unc02myy	0	0	0	0	0	0	4	0	0	0	0	0	0	0	0	0	0	0	0	0	0	0	0	0	0	0	0	0	0	0	0	0	0	0	4	0	0	0	0	0	0	0	0	0	0	0	0	0
Unc02yp4	0	0	0	0	0	0	0	0	0	0	0	0	0	0	0	0	0	0	0	0	0	0	0	0	0	0	0	0	0	0	0	0	0	0	2	0	0	0	0	0	0	0	0	0	0	0	0	0
Unc02zqp	0	0	0	0	0	0	0	0	0	0	0	0	0	0	0	0	0	0	0	0	0	0	0	0	0	0	0	0	0	0	0	0	0	0	11	0	0	0	0	0	0	0	0	0	0	0	0	0
Unc02ztv	0	0	0	0	0	0	0	0	0	0	0	0	0	0	0	0	0	0	0	0	0	0	0	0	0	0	0	0	0	0	0	0	0	0	0	0	0	0	0	0	2	2	0	0	0	0	0	0
Unc03011	0	0	0	0	0	0	0	0	0	0	0	0	0	0	0	0	0	0	0	0	0	0	0	0	0	0	0	0	0	0	0	0	0	0	2	0	0	0	0	0	0	0	0	0	0	0	0	0
Unc030yl	0	0	0	0	0	0	8	0	0	0	0	0	0	0	0	0	0	0	0	0	0	0	0	0	0	0	0	0	0	0	0	0	2	0	0	0	0	0	0	0	0	0	0	0	0	0	0	0
Unc0317w	0	0	0	0	0	82	0	1	103	90	0	0	0	0	0	26	0	90	0	0	0	0	0	0	0	0	0	0	0	0	0	0	0	0	0	0	0	0	0	0	0	0	0	0	0	0	0	0
Unc033rx	0	0	0	0	0	0	0	0	0	0	0	0	0	0	0	0	0	0	0	0	0	0	0	0	0	0	0	0	0	0	0	0	0	0	45	0	0	0	0	0	0	0	0	0	0	0	0	0
Unc03433	0	0	0	0	0	0	0	0	0	0	0	0	0	0	0	0	0	0	0	0	0	0	0	0	0	0	0	0	0	0	0	0	0	0	0	13	2	6	17	45	0	0	0	0	0	0	0	0
Unc0343z	0	0	0	0	0	0	3	0	0	0	0	0	0	0	0	0	0	0	0	0	1	0	0	0	2	0	0	0	2	0	2	0	0	0	36	0	0	0	0	0	5	1	0	0	2	0	0	3
Unc035ak	0	0	0	0	0	0	1	0	0	0	0	0	0	0	0	0	0	2	0	0	0	0	0	0	0	0	0	0	0	0	0	0	0	0	0	0	0	0	0	0	0	0	0	0	0	0	0	0
Unc035xb	0	0	0	0	0	0	0	0	0	0	0	0	0	0	0	0	0	0	0	0	0	0	0	0	0	0	0	0	0	0	0	0	0	0	0	0	2	0	0	0	0	0	0	0	0	0	0	0
Unc03770	0	0	0	0	1	6	88	15046	0	4	0	0	0	0	0	0	0	1	1	0	0	0	0	0	0	0	0	0	0	0	0	0	0	0	0	0	0	0	0	0	1	2	0	0	0	1	0	1
Unc037st	0	0	0	0	0	2	0	0	0	0	0	0	0	0	0	0	0	0	0	0	0	0	0	0	0	0	0	0	0	0	0	0	0	0	0	0	0	0	0	0	0	0	0	0	0	0	0	0
Unc038sl	0	0	0	0	0	0	0	0	0	0	0	0	0	0	0	0	0	0	0	0	0	0	0	0	0	0	0	0	0	0	1	0	0	0	87	0	0	0	0	0	0	0	0	0	0	0	0	0
Unc03a7b	0	0	0	0	0	0	3	0	0	0	0	0	0	0	0	0	0	0	0	0	0	0	0	0	0	0	0	0	0	0	0	0	0	0	0	0	0	0	0	0	0	0	0	0	0	0	0	0
Unc03dc5	0	0	0	0	0	67	0	0	84	64	0	0	0	0	0	18	0	85	0	0	0	0	0	0	0	0	0	0	0	0	0	0	0	0	0	0	0	0	0	0	0	0	0	0	0	0	0	0
Unc03ewh	0	0	0	0	0	0	0	0	0	0	0	0	0	0	0	0	0	0	0	0	0	0	0	0	0	0	0	0	0	0	0	0	0	0	3	0	0	0	0	0	0	0	0	0	0	0	0	0
Unc03j0p	0	0	0	0	0	0	0	0	0	0	0	0	0	0	0	0	0	0	0	0	0	0	0	0	0	0	0	0	0	0	0	0	0	0	0	8	0	0	0	7	0	0	0	0	0	0	0	0
Unc03jml	0	0	0	0	0	0	4	0	2	0	0	0	0	0	0	0	0	0	0	0	0	0	0	0	0	0	0	0	0	0	0	0	0	0	0	0	0	0	0	0	0	0	0	0	0	0	0	0
Unc03uw6	0	0	0	0	0	0	2	0	0	0	0	0	0	0	0	0	0	0	0	0	0	0	0	0	0	0	0	0	0	0	0	0	0	0	0	0	0	0	0	0	0	0	0	0	0	0	0	0
Unc03xkh	0	0	0	0	0	0	0	0	0	0	0	0	0	0	0	0	0	0	0	0	0	0	0	0	0	0	0	0	0	0	0	4	0	0	0	0	0	0	0	0	0	0	0	0	0	0	0	0
Unc0408r	0	0	0	0	0	0	0	0	0	0	0	0	0	0	0	0	0	0	0	0	0	0	0	0	0	0	0	0	0	0	0	0	0	0	0	17	18	0	0	54	0	0	0	0	0	0	0	0
Unc04ba5	0	0	0	0	0	0	0	0	0	0	0	0	0	0	0	0	0	0	0	0	0	0	0	0	0	0	0	0	0	2	0	0	0	0	1	0	0	0	0	0	0	0	0	0	17	0	0	0
Unc04ee0	1	1	0	0	0	0	0	0	0	0	0	0	0	0	0	0	0	0	0	0	0	0	0	0	0	0	0	0	0	0	0	0	0	0	0	0	0	0	0	0	0	0	0	0	0	0	1	0
Unc04is7	0	0	0	0	0	0	4	0	0	2	0	0	0	0	0	0	0	0	0	0	0	0	0	0	0	0	0	0	0	0	0	0	0	0	2	0	0	0	0	0	0	0	0	0	0	0	0	0
Unc04l7l	0	0	0	0	0	0	0	0	0	2	0	0	0	0	0	0	0	0	1	0	0	0	0	0	0	0	0	0	0	0	0	0	0	0	0	0	0	0	0	0	0	0	0	0	0	0	0	0
Unc04r6a	0	0	0	0	0	0	0	0	0	0	0	0	0	0	1	0	0	0	0	0	0	0	0	0	0	0	0	0	0	0	1	0	0	0	0	0	0	0	0	0	0	0	0	0	0	0	0	0
Unc04u2s	0	0	0	0	0	0	0	0	0	0	0	0	0	0	0	0	0	0	0	0	0	0	0	0	0	0	0	0	0	0	24	24	12	28	7	0	0	0	0	0	9	0	0	0	0	1	0	0
Unc04v7r	0	0	0	0	0	0	6	0	0	0	0	0	0	0	0	0	0	0	0	0	0	0	0	0	0	0	0	0	0	0	0	0	0	0	0	0	0	0	0	0	0	0	0	0	0	0	0	0
Unc04wop	0	0	0	0	0	0	0	0	0	0	0	0	0	0	0	0	0	0	0	0	80	198	6	206	88	0	0	0	0	0	0	0	0	0	0	20	23	0	0	8	2	0	0	0	2	0	0	0
Unc04y3m	0	0	0	0	0	1	3	0	0	0	0	0	0	0	0	0	0	0	0	0	0	0	0	0	0	0	0	0	0	0	0	0	0	0	0	0	0	0	0	0	1	0	0	0	0	0	0	0
Unc04zd2	0	0	0	0	0	0	0	0	0	0	1399	4860	50	2095	699	0	0	0	0	0	22	607	21	26	24	0	0	0	0	0	0	0	0	0	0	7	4	5	2	16	1	0	0	0	3	0	0	0
Unc04zlo	0	0	0	0	0	2	6	0	0	0	0	0	0	0	0	0	0	0	0	0	0	0	0	0	0	0	2	4	9	3	11	1	4	2	68	0	0	0	0	0	3	1	0	0	1	0	1	0
Unc04zq9	0	0	0	0	0	0	8	0	0	0	0	0	0	0	1	0	0	0	0	0	0	0	0	0	0	0	0	0	0	0	0	0	0	0	5	0	0	0	0	0	0	0	0	0	0	0	0	0
Unc0509b	0	0	0	0	0	0	0	0	0	0	0	0	0	0	0	0	0	0	0	0	156	103	22	145	56	0	0	0	0	0	0	0	0	0	0	0	0	0	0	0	0	0	0	0	0	0	0	0
Unc050mf	0	0	0	0	0	2	0	0	0	0	0	0	0	0	0	0	0	0	0	0	0	0	0	0	0	0	3	0	4	2	0	1	0	0	0	2	25	1	0	0	1	0	0	0	0	116	31	143
Unc052sp	0	0	0	0	0	0	7	0	0	0	0	0	0	0	0	0	0	0	0	0	1	0	0	0	0	0	0	0	0	0	0	0	0	0	7	0	0	0	0	0	0	0	0	0	0	0	0	0
Unc0546e	0	0	0	0	0	0	12	0	0	0	0	0	0	0	0	0	0	0	0	0	0	0	0	0	0	0	0	0	0	0	0	0	0	0	2	0	0	0	0	0	4	0	0	0	0	0	0	0
Unc054am	0	0	0	0	0	0	2	0	0	0	0	0	0	0	0	0	0	0	0	0	0	0	0	0	0	0	0	0	0	0	0	0	0	0	0	0	0	0	0	0	0	0	0	0	0	0	0	0
Unc054lt	0	0	0	0	0	0	2	0	0	1	0	0	0	0	0	0	0	0	0	0	0	0	0	0	0	0	0	0	0	0	0	0	0	0	0	0	0	0	0	0	0	0	0	0	0	0	0	0
Unc054m4	0	0	0	0	0	0	0	0	0	0	0	0	0	0	0	0	0	0	0	0	0	0	0	0	0	0	0	0	0	0	0	0	0	0	0	1	18	0	0	10	0	0	0	0	0	0	0	0
Unc056ir	0	0	0	0	0	0	14	0	0	0	0	0	0	0	0	0	0	0	0	0	0	0	0	0	0	0	0	0	0	0	0	0	0	0	0	0	0	0	0	0	0	0	0	0	0	0	0	0
Unc057fi	0	0	0	0	0	0	0	0	0	0	0	0	0	0	0	0	0	0	0	0	0	0	0	0	0	0	0	0	0	0	0	3	0	0	0	0	0	0	0	0	1646	1647	0	0	915	0	0	0
Unc05b4q	0	0	0	0	0	0	0	0	0	0	0	0	0	0	0	0	0	0	0	0	0	0	0	0	0	0	0	0	0	0	0	0	0	0	0	0	0	0	0	0	0	0	0	0	0	0	0	2
Unc05bd1	0	0	0	0	1	0	35	0	0	0	0	0	0	0	1	0	0	1	0	0	0	0	0	1	0	0	0	0	0	1	0	0	0	0	5	0	1	1	0	0	6	1269	0	5	8	0	0	0
Unc05dge	0	0	0	0	0	0	0	0	0	1	0	0	0	0	0	0	0	0	0	0	0	0	0	0	0	0	0	0	0	0	3	0	1	0	19	0	0	0	0	0	0	0	0	0	0	0	0	0
Unc05hkv	0	0	0	0	0	0	0	0	0	0	0	0	0	0	0	0	0	0	0	0	0	0	0	0	0	0	0	0	0	0	0	0	0	0	33	0	0	0	0	0	0	0	0	0	0	0	0	0
Unc05lv0	0	0	0	0	0	0	0	0	0	0	0	0	0	0	0	0	0	0	0	0	0	0	0	0	0	0	0	0	0	0	0	0	0	0	12	0	0	0	0	0	0	0	0	0	0	0	0	0
Unc05m8w	0	0	0	0	0	0	0	0	0	0	0	0	0	0	0	0	0	0	0	0	0	0	0	0	0	0	0	0	0	0	0	0	0	0	9	0	0	0	0	0	0	0	0	0	0	0	0	0
Unc05mrd	0	0	0	0	0	0	5	0	0	1	0	0	0	0	0	0	0	0	0	0	0	0	0	0	0	0	1	0	0	0	0	4	0	0	3	0	0	1	0	1	0	0	1	0	0	0	0	0
Unc05muq	1	1	1	0	0	0	6	0	1	0	1168	53	134	1243	116	13	3	7	2	43	0	1	0	0	0	19	9	56	22	9	4	21	7	4	6	10	3	0	0	5	14	4	0	0	12	9	5	6
Unc05ncf	0	0	0	0	0	0	0	0	0	0	0	0	0	0	0	0	0	0	0	0	0	0	0	0	1	0	0	0	0	0	0	0	0	0	9	0	0	0	0	0	2	0	0	0	0	0	0	0
Unc05nru	0	0	0	0	0	0	0	0	0	0	0	0	0	0	0	0	0	0	0	0	0	0	0	0	0	0	0	0	0	0	0	0	0	0	2	0	0	0	0	1	0	0	0	0	0	0	0	0
Unc05quh	0	0	0	0	0	0	0	0	0	0	0	0	0	0	0	0	0	0	0	0	0	0	0	0	0	0	0	0	0	0	0	0	0	0	0	0	0	1	0	0	1	1	0	0	0	0	0	0
Unc05quo	0	0	0	0	0	0	0	0	0	0	0	0	0	0	0	0	0	0	0	0	0	8	0	4	0	10	13	14	14	3	0	0	0	0	0	0	0	0	0	1	1	6	0	0	1	0	0	0
Unc05t0j	0	0	0	0	0	0	4	0	0	0	0	0	0	0	0	0	0	0	0	0	0	0	0	0	0	0	0	0	0	0	0	3	0	0	0	0	0	0	0	0	0	0	0	0	0	0	0	0
Unc13376	0	0	0	0	0	0	4	0	0	0	0	0	0	0	0	0	0	0	0	0	0	0	0	0	0	0	0	0	0	0	0	0	0	0	0	0	0	0	0	0	0	0	0	0	0	0	0	0
Unc13910	0	0	0	0	0	0	2	0	0	0	0	0	0	0	0	0	0	0	0	0	0	0	0	0	0	0	0	0	0	0	0	0	0	0	0	0	0	0	0	0	0	0	0	0	0	0	0	0
Unc14708	0	0	0	0	0	0	0	0	0	0	0	0	0	0	0	0	0	0	0	0	0	0	0	0	0	0	0	0	0	0	0	0	0	0	0	0	0	0	0	0	3	9	0	0	3	0	0	0
Unc19748	0	0	0	0	0	0	5	0	0	0	0	0	0	0	0	0	0	0	0	0	0	0	0	0	0	0	0	0	0	0	0	0	0	0	0	0	0	0	0	0	1	0	0	0	0	0	0	0
Unc24094	0	0	0	0	0	0	4	0	0	0	0	0	0	0	0	0	0	0	0	0	0	0	0	0	0	0	0	0	0	0	0	0	0	0	0	0	0	0	0	0	0	0	0	0	0	0	0	0
Unc30265	0	0	0	0	0	0	0	0	0	0	0	0	0	0	0	0	0	0	0	0	0	0	0	0	0	0	0	0	0	0	0	0	0	0	1	6	7	5	2	5	0	0	0	0	0	0	0	0
Unc34002	0	0	0	0	0	0	6	0	0	0	0	0	0	0	0	0	0	0	0	0	0	0	0	0	0	0	0	0	0	0	0	0	0	0	0	0	0	0	0	0	0	0	0	0	0	0	0	0
Unc34620	0	0	0	0	0	0	2	0	0	0	0	0	0	0	0	0	0	0	0	0	0	0	0	0	0	0	0	0	0	0	0	0	0	0	0	0	0	0	0	0	0	0	0	0	0	0	0	0
Unc37191	0	0	0	0	0	0	4	0	0	0	0	0	0	0	0	0	0	0	0	0	0	0	0	0	0	0	0	0	0	0	0	0	0	0	0	0	0	0	0	0	1	0	0	0	0	0	0	0
Unc37317	0	0	0	0	0	0	8	0	0	0	0	0	0	0	0	0	0	0	0	0	0	0	0	0	0	0	0	0	0	0	0	0	0	0	0	0	0	0	0	0	0	0	0	0	0	0	0	0
Unc39305	0	0	0	0	0	0	2	0	0	0	0	0	0	0	0	0	0	0	0	0	0	0	0	0	0	0	0	0	0	0	0	0	0	0	0	0	0	0	0	0	0	0	0	0	0	0	0	0
Unc40855	0	0	0	0	0	0	0	0	0	2	0	0	0	0	0	0	0	0	0	0	0	0	0	0	0	0	0	0	0	0	0	0	0	0	0	0	0	0	0	0	0	0	0	0	0	0	0	0
Unc42634	0	0	0	0	0	0	2	0	0	0	0	0	0	0	0	0	0	0	0	0	0	0	0	0	0	0	0	0	0	0	0	0	0	0	0	0	0	0	0	0	0	0	0	0	0	0	0	0
Unc43187	0	0	0	0	0	0	0	0	0	0	0	0	0	0	0	0	0	0	0	5	0	0	0	0	0	0	0	0	0	0	0	0	0	0	0	0	0	0	0	0	0	0	0	0	0	0	0	0
Unc43197	0	0	0	0	0	0	0	0	0	0	0	0	0	0	0	0	0	0	0	0	0	0	0	0	0	0	0	0	0	0	0	0	0	0	76	0	0	0	0	0	0	0	0	0	0	0	0	0
Unc45649	0	0	0	0	0	0	3	0	0	0	0	0	0	0	0	0	0	0	0	0	0	0	0	0	0	0	0	0	0	0	0	0	0	0	0	0	0	0	0	0	0	0	0	0	0	0	0	0
Unc46053	0	0	0	0	0	1	28	0	5	7	0	0	0	0	0	0	0	0	0	0	0	0	0	0	0	0	0	0	0	0	0	0	0	5	0	0	0	0	1	0	0	0	0	0	0	0	0	0
Unc48286	0	0	0	0	0	0	1	0	0	0	0	0	0	0	0	0	0	0	0	0	0	0	0	0	0	0	0	0	0	0	0	0	0	5	7	0	0	1	0	0	1	0	0	0	0	0	0	0
Unc58327	0	0	0	0	0	0	8	0	0	0	0	0	0	0	0	0	0	0	0	0	0	0	0	0	0	0	0	0	0	0	0	0	0	0	0	0	0	0	0	0	0	0	0	0	0	0	0	0
Unc59386	0	0	0	0	0	0	5	0	0	1	0	0	0	0	0	0	0	0	0	0	0	0	0	0	0	0	0	0	0	0	0	0	0	0	0	0	0	0	0	0	0	0	0	0	0	0	0	0
Unc63248	0	0	0	0	0	0	4	0	0	0	0	0	0	0	0	0	0	0	0	0	0	0	0	0	0	0	0	0	0	0	0	0	0	0	0	0	0	0	0	0	0	0	0	0	0	0	0	0
Unc64172	0	0	0	0	0	0	15	0	0	0	0	0	0	0	1	0	0	0	0	0	0	0	0	0	0	0	0	0	0	0	0	0	0	0	15	0	0	0	0	1	0	0	0	0	0	0	0	0
Unc65343	0	0	0	0	0	0	0	0	0	0	0	0	0	0	0	0	0	0	0	0	0	0	0	0	0	0	0	0	0	0	0	0	0	0	2	0	0	0	0	0	0	0	0	0	0	0	0	0
Unc69124	0	0	0	0	0	0	0	0	0	0	0	0	0	0	0	0	0	0	0	0	0	0	0	0	0	0	0	0	0	0	0	0	0	0	2	0	0	0	0	0	0	0	0	0	0	0	0	0
Unc73663	0	0	0	0	0	0	7	0	0	0	0	0	0	0	0	0	0	0	0	0	0	0	0	0	0	0	0	0	0	0	0	0	0	0	0	0	0	0	0	0	0	0	0	0	0	0	0	0
Unc81229	0	0	0	0	0	0	0	0	0	0	0	0	0	0	0	0	0	0	0	5	0	0	0	0	0	0	0	0	0	0	0	0	0	0	1	0	0	0	0	0	0	0	0	0	0	0	0	0
Unc84292	0	0	0	0	0	0	0	0	0	0	0	0	0	0	0	0	0	0	0	0	0	0	0	0	0	0	0	0	0	0	0	2	0	0	0	0	0	0	0	0	1	0	0	0	4	0	0	0
Unc89386	0	0	0	0	0	0	5	0	0	0	0	0	0	0	0	0	0	0	0	0	0	0	0	0	0	0	0	0	0	0	0	0	0	0	0	0	0	0	0	0	0	0	0	0	0	0	0	0
Unc91094	0	0	0	0	0	0	0	0	0	0	0	0	0	0	0	0	0	0	0	0	0	0	0	0	0	0	0	0	0	0	0	0	0	0	3	0	0	0	0	0	0	0	0	0	0	0	0	0
Unc91193	0	0	0	1	0	0	0	0	0	0	0	0	0	0	0	0	0	0	0	0	0	0	0	0	0	0	0	0	0	0	0	0	0	0	0	0	0	0	0	0	0	0	0	0	0	0	0	1
Unc91512	0	0	0	0	0	0	0	0	0	0	0	0	0	0	0	0	0	0	0	0	0	0	0	0	0	0	0	0	1	0	0	0	0	0	3	0	0	0	0	1	0	0	0	0	0	0	0	0
Unc92120	0	0	0	0	0	0	2	0	0	0	0	0	0	0	0	0	0	0	0	0	0	0	0	0	0	0	0	0	0	0	0	0	0	0	0	0	0	0	0	0	0	0	0	0	0	0	0	0
UncAna95	0	0	0	0	0	0	0	0	0	0	0	0	0	0	0	0	0	0	0	0	0	0	0	0	0	0	0	0	0	0	0	0	0	0	4	0	0	0	0	0	0	0	0	0	0	0	0	0
UncB6150	0	0	0	0	0	0	0	0	0	0	0	0	0	0	0	0	0	0	0	0	124	795	0	138	0	18	5	7	5	2	0	0	0	0	0	0	0	0	0	0	0	0	0	0	0	0	0	0
UncCl259	0	0	0	0	0	0	0	0	0	0	0	0	0	0	0	0	0	0	0	0	0	0	0	0	14	0	0	0	0	0	0	0	0	0	0	0	0	0	0	0	0	0	0	0	0	0	0	0
UncCl291	76	37	36	27	62	0	69	0	0	0	295	736	0	163	1	0	0	0	0	0	0	0	0	1	0	0	0	0	0	0	0	1	0	0	0	17	13	5	1	94	1	0	0	0	0	1	0	0
UncCl857	0	0	0	0	0	0	0	0	0	0	0	0	0	0	0	0	0	0	0	0	0	0	0	0	0	0	0	0	0	0	0	0	0	0	0	0	0	0	0	0	40	11	0	0	30	0	0	0
UncG3786	0	2	3	0	3	5919	2	3	6860	5101	1219	2193	4469	1753	1568	1616	0	6472	0	10	2610	2501	2118	2905	3041	1	0	2	1	0	171	540	82	60	75	96	75	197	157	137	2830	2214	4	1958	4615	5020	2676	5380
UncO1472	0	0	0	0	0	0	0	0	0	0	0	0	2	0	0	0	0	1	0	0	0	0	0	0	0	0	0	0	0	0	0	0	0	0	0	0	0	0	0	0	0	0	0	0	0	0	0	0
UncO6106	0	0	0	0	0	0	2	0	0	0	0	0	0	0	0	0	0	0	0	0	0	0	0	0	0	0	0	0	0	0	0	0	0	0	0	0	0	0	0	0	0	0	0	0	0	0	0	0
UncO6479	0	0	0	0	0	0	0	0	0	0	0	0	0	0	0	0	0	0	0	0	0	0	0	0	0	0	0	0	0	0	0	0	0	0	2	0	0	0	0	0	0	0	0	0	0	0	0	0
UncO8895	0	0	0	0	0	0	4	0	2	0	2005	310	0	2712	178	0	0	0	0	3	0	0	0	0	0	0	0	0	0	1	1	0	1	0	6	311	212	4	4	2970	23	3	0	0	12	0	2	0
UncR2606	0	0	0	0	0	0	0	0	0	0	0	0	0	0	0	0	0	0	0	0	0	0	0	0	0	0	0	0	0	0	0	0	0	2	0	0	0	0	0	0	0	0	0	0	0	0	0	0
UncR4966	0	0	0	0	0	0	26	0	0	0	0	0	0	0	0	6778	12603	118	13528	2939	0	0	0	0	1	14	58	6	7	18	0	1	1	0	0	0	0	0	0	0	17	180	0	0	9	0	0	0
UncSele7	0	0	0	0	0	0	0	0	0	0	0	0	0	0	0	0	0	0	0	0	0	0	0	0	0	0	0	0	0	0	0	0	0	0	0	1	3	0	0	0	0	0	0	0	0	0	0	0
UncSta97	6	0	2	2	1	2	42	0	2	4	336	124	1299	152	594	17	0	15	0	43	1	1	0	0	0	2	1	12	3	0	9	14	10303	7385	3	12	0	2041	7128	2	39	1	0	0	4	3	20	7
UncTepi3	0	0	0	0	0	0	4	0	0	0	0	0	0	0	0	0	0	0	0	0	0	0	0	0	0	0	0	0	0	0	0	0	0	0	0	0	0	0	0	0	0	0	0	0	0	0	0	0
UncTer61	0	0	0	0	0	0	0	0	0	0	0	1	0	1	0	0	0	0	0	6	0	0	0	3	0	0	0	0	0	0	0	2	0	0	0	0	0	0	0	2	0	0	0	0	0	0	0	0
Unid1924	0	0	0	0	0	0	0	0	0	0	0	0	0	0	0	0	0	0	0	0	0	0	0	0	0	0	2	4	7	1	0	0	0	0	0	0	0	0	0	0	0	0	0	0	0	0	0	0
Unid1952	0	0	0	0	0	0	0	0	0	0	0	0	0	0	0	0	0	0	0	0	0	0	0	0	0	0	0	0	0	0	0	0	0	0	0	0	0	0	0	0	3	0	0	0	0	0	0	0
Unid2117	0	0	0	0	0	0	0	0	0	0	0	0	0	0	0	0	0	0	0	0	2	0	2	1	32	0	0	0	0	0	3	2	1	0	19	0	0	0	0	0	11	0	0	0	19	0	0	0
Unid3064	0	0	0	0	0	0	0	0	0	3	0	0	0	0	0	0	0	0	0	0	0	0	0	0	0	0	0	0	0	0	0	1	0	0	0	0	0	0	0	0	0	0	0	0	0	0	0	0
Unidded5	0	0	0	0	0	0	7	0	0	0	0	0	0	0	0	0	0	0	0	0	0	0	0	0	0	0	0	0	0	0	0	0	0	0	0	0	0	0	0	0	0	0	0	0	0	0	0	0
Unide333	744	2995	131	50	360	0	1759	0	0	0	0	0	0	0	0	0	0	0	0	0	0	0	0	0	0	0	0	0	0	0	0	0	0	0	0	0	0	0	0	0	67	18	1	0	0	14	0	0
Unide752	0	0	0	0	0	0	0	0	0	0	0	0	0	0	0	0	0	0	0	0	0	0	0	0	0	0	0	0	0	0	0	0	0	0	7	0	0	0	0	0	0	0	0	0	0	0	0	0
VeeSpec9	0	0	0	0	0	0	0	0	0	0	203	286	12	161	50	0	0	0	0	0	0	0	0	0	0	0	0	0	0	0	0	23	0	0	0	0	0	0	0	0	0	0	0	0	0	0	0	0

## Sheet: Rarefied OTU Counts
	Gillespie.FP2011.F	Gillespie.FP2011.G	Gillespie.FP2011.P	Gillespie.FP2011.S	Gillespie.FP2011.SF	Gillespie.FP2012.F	Gillespie.FP2012.G	Gillespie.FP2012.P	Gillespie.FP2012.S	Gillespie.FP2012.SF	Gillespie.FP2013.F	Gillespie.FP2013.G	Gillespie.FP2013.S	Gillespie.FP2013.SF	Gillespie.FP2013.p	Gillespie.FP2014.F	Gillespie.FP2014.G	Gillespie.FP2014.S	Gillespie.FP2014.SF	Gillespie.FP2014.p	Gillespie.FP2015.F	Gillespie.FP2015.G	Gillespie.FP2015.S	Gillespie.FP2015.SF	Gillespie.FP2015.p	Gillespie.FP2016.F	Gillespie.FP2016.G	Gillespie.FP2016.P	Gillespie.FP2016.S	Gillespie.FP2016.SF	Gillespie.FP2017.F	Gillespie.FP2017.G	Gillespie.FP2017.P	Gillespie.FP2017.S	Gillespie.FP2017.SF	Gillespie.FP2018.F	Gillespie.FP2018.G	Gillespie.FP2018.P	Gillespie.FP2018.S	Gillespie.FP2018.SF	Gillespie.FP2019.F	Gillespie.FP2019.G	Gillespie.FP2019.P	Gillespie.FP2019.S	Gillespie.FP2019.SF	Gillespie.FP2020.G	Gillespie.FP2020.S	Gillespie.FP2020.SF
CsrSp471	1577	905	783	85	1205	0	2136	0	0	0	0	0	0	0	0	0	0	0	0	0	0	0	0	0	0	0	0	0	0	0	0	0	0	1	0	4	3	0	0	7	44	14	0	0	0	20	0	0
F1NAe698	1	0	0	0	0	0	1	0	1	0	0	1	0	0	0	79	4	256	28	4647	0	1	0	0	0	0	0	0	0	0	10	0	1	2	6	0	0	0	0	0	0	0	0	0	4	0	1	0
F1NS1036	0	0	0	0	0	5	0	0	0	0	0	0	0	0	0	0	0	0	0	0	0	0	0	0	0	0	0	0	0	0	0	0	0	0	0	0	0	0	0	0	0	0	0	0	0	0	0	0
F1NSp989	0	0	0	0	0	0	0	0	0	0	0	0	0	1	0	0	0	0	0	0	0	0	0	0	0	0	0	0	0	0	0	0	0	0	0	0	0	0	0	0	0	0	0	0	0	0	0	0
F8IConc2	0	0	0	0	0	0	0	0	0	0	0	0	0	0	0	0	0	0	0	0	0	1	0	0	0	0	3	0	0	0	0	0	0	0	0	0	14	0	0	0	0	3	0	0	0	0	0	0
FNWNL294	59	15	48	121	51	0	19	0	0	0	0	0	0	0	0	0	0	0	0	0	0	0	0	0	1	0	0	0	0	0	0	0	0	0	0	12	2	41	3	14	0	0	0	0	0	0	0	0
FNWNL411	0	0	0	0	0	0	0	0	0	0	0	0	0	0	0	0	0	0	0	0	0	0	0	0	0	0	0	0	0	0	0	0	0	0	0	74	30	8	17	91	261	44	1	0	245	0	0	0
FNWNL706	0	0	0	0	0	0	0	0	0	0	0	0	0	0	0	0	0	0	0	0	0	0	0	0	0	0	0	0	0	0	0	0	0	0	0	0	0	0	0	0	2742	1173	3	0	2204	0	0	0
FNWTe16R	0	0	0	0	0	0	0	0	0	0	0	0	0	0	0	0	0	0	0	0	0	0	0	0	0	0	0	0	0	0	0	0	0	0	0	2	1	0	0	0	0	0	0	0	0	0	0	0
FYOBei13	0	0	0	0	0	0	26	0	0	0	0	0	0	0	0	0	0	0	0	0	0	0	0	0	0	0	0	0	0	0	2	1	0	0	0	0	0	0	0	0	0	0	0	0	0	0	0	0
GBKMun50	31	11	15	14	26	1	17	0	0	0	0	0	11	0	20	0	0	0	0	0	234	26	25	238	61	3	7	23	16	2	0	2	0	0	0	14	0	1147	702	6	518	92	0	2	471	0	0	0
GF3Sang7	0	0	0	0	0	0	0	0	0	0	0	0	0	0	0	0	0	0	0	0	0	0	0	0	0	0	0	0	0	0	0	0	0	0	1	0	0	0	0	2	4	5	0	0	3	0	0	0
GFKSpe45	0	0	0	0	0	0	0	0	0	0	0	0	0	0	0	0	0	0	0	0	0	0	0	0	2	0	0	0	0	0	0	0	0	0	1	0	0	0	0	0	0	0	0	0	0	0	0	0
GFQLact9	0	0	0	0	0	0	0	0	0	0	0	0	0	0	0	0	0	0	0	0	0	0	0	0	0	0	0	0	0	0	2	7	0	5	4	0	0	1	0	0	0	0	0	0	0	0	0	0
GFUMa245	0	0	68	1114	0	0	9	0	0	0	2	2	5	0	0	0	0	0	0	0	0	0	0	0	0	0	0	0	0	0	0	0	0	0	0	1	0	0	0	0	0	0	0	0	0	0	0	0
GG7Egge4	0	0	0	0	0	0	7	0	0	0	0	0	0	0	0	0	0	0	0	0	0	0	0	0	0	0	0	0	0	0	0	0	0	0	0	0	0	0	0	0	0	0	0	0	0	0	0	0
GG7The26	0	0	0	0	0	1	19	0	0	0	0	0	0	0	0	0	0	0	0	0	0	0	0	0	0	0	0	0	0	0	0	0	0	0	1	0	0	0	0	0	1	0	0	0	0	0	1	0
GH8Micro	0	0	0	0	0	0	0	0	0	0	0	0	0	0	0	0	0	0	0	0	1	3	0	2	0	0	0	0	0	0	0	0	0	0	0	0	0	0	0	0	0	0	0	0	0	0	0	0
GJISpeci	0	0	0	0	0	0	0	0	0	0	0	0	0	0	0	0	0	0	0	0	0	0	0	0	0	0	0	0	0	0	0	0	0	0	0	1	25	1	0	1	0	0	0	0	0	0	0	0
GQPGenom	0	0	0	0	0	0	0	0	0	0	0	0	0	0	0	0	0	0	0	0	0	0	0	0	0	0	0	0	0	0	0	0	0	0	0	0	0	0	0	0	0	1	0	0	0	0	0	0
GQZIgnav	0	0	0	0	0	0	0	0	0	0	0	0	0	0	0	0	0	0	0	0	0	0	0	0	0	0	0	0	0	0	0	0	0	0	3	0	0	0	0	0	0	0	0	0	0	0	0	0
GVEMass7	0	0	0	0	0	0	3	0	1	0	0	0	0	0	0	0	0	0	0	0	0	0	0	0	0	0	0	0	0	0	0	0	0	0	0	0	0	0	0	0	0	0	0	0	0	0	0	0
GW6Somer	0	0	0	0	0	0	0	0	0	0	0	0	0	0	0	0	0	0	0	0	0	0	0	0	0	0	0	0	0	0	0	0	0	0	12	0	0	0	0	0	0	0	0	0	0	0	0	0
GWMLon17	0	0	0	1	0	6	14	1	1	5	0	0	1	0	0	0	0	0	0	0	785	339	629	1386	1383	1200	1401	859	1482	2302	1	0	0	0	2	18	7	25	19	8	1	10	0	0	0	909	3223	871
GWTAmn51	296	768	3545	3424	428	2	432	0	6	0	599	1360	2171	607	1432	1	0	1	0	0	150	341	4165	126	2120	3275	4308	3569	3779	3595	1	0	0	0	1	5039	4337	2674	974	3474	401	301	6160	5383	232	49	27	37
Gt8Me218	0	0	0	0	0	42	0	0	36	41	0	0	0	0	0	3	0	42	0	0	0	0	0	0	0	0	0	0	0	0	0	0	0	0	0	0	0	0	0	0	0	0	0	0	0	0	0	0
H0LBivi4	0	0	0	0	0	0	0	0	0	0	0	0	0	0	0	0	0	0	0	0	0	0	0	0	0	0	0	0	0	0	0	0	0	0	0	0	0	0	0	0	0	0	0	0	0	4	1	5
H2IBifor	0	0	0	0	0	0	2	0	0	0	0	0	0	0	0	0	0	0	0	0	0	0	0	0	0	0	0	0	0	0	0	0	0	0	0	0	0	0	0	0	0	0	0	0	0	0	0	0
H6ZCacca	112	129	110	264	113	0	127	0	0	0	0	0	0	0	0	0	0	0	0	0	0	0	0	0	0	0	0	0	0	0	0	0	0	0	0	162	122	17	8	672	2	1	0	0	0	0	1	0
HOJBern2	0	0	0	0	0	0	0	0	0	0	0	0	0	0	0	0	0	0	0	0	0	0	0	0	0	0	0	0	0	0	0	0	0	0	1	0	0	0	0	0	0	0	0	0	0	0	0	0
HW8Di118	1350	376	424	682	1423	0	229	0	0	0	2153	696	635	1606	2903	0	0	0	0	0	0	1	0	0	0	0	0	0	0	0	0	0	0	0	0	458	243	11	1	105	21	6	0	0	24	1	0	0
HZ9Anth2	0	0	0	0	0	0	2	0	0	0	0	0	0	0	0	0	0	0	0	0	0	0	0	0	0	0	0	0	0	0	0	0	0	0	0	0	0	0	0	0	0	0	0	0	0	0	0	0
I97Lenta	10	0	2	4	3	0	1	0	0	0	1	1	0	1	6	0	0	0	0	0	0	0	0	0	0	0	0	0	0	0	0	0	0	0	0	0	0	0	0	0	0	0	0	0	0	0	0	0
IP7Spath	0	0	0	0	0	0	0	0	0	0	0	0	0	0	0	0	0	0	0	0	0	0	0	0	0	0	0	0	0	0	0	0	0	0	0	0	0	1028	1207	0	0	0	0	0	0	0	0	0
JKUPerue	0	0	0	0	0	0	0	0	0	0	0	0	0	0	0	0	0	0	0	0	0	0	0	0	0	0	0	0	0	0	0	0	0	0	7	0	0	0	0	0	0	0	0	0	0	0	0	0
KPWBact2	0	0	0	0	0	8	1	0	8	2	0	0	0	0	0	2	0	3	0	0	0	0	0	0	0	0	0	0	0	0	0	0	0	0	0	0	0	0	0	0	0	0	0	0	0	0	0	0
KcrRhi25	0	0	0	0	0	0	2	0	0	0	0	0	0	0	0	0	0	0	0	0	0	0	0	0	0	0	0	0	0	0	0	0	0	0	0	0	0	0	0	0	0	0	0	0	0	0	0	0
LcbFer73	2	1	0	0	1	0	0	0	0	0	0	0	0	0	0	0	0	0	0	0	0	0	0	0	0	0	0	0	0	0	0	0	0	0	0	0	0	0	0	0	0	0	0	0	0	0	0	0
LcbReu47	0	0	0	0	0	59	3	0	49	40	0	0	0	0	0	10	0	25	0	0	0	0	0	0	0	0	0	0	0	0	0	3	0	0	0	0	0	0	0	0	0	0	0	0	0	0	0	0
LcbRh106	0	0	0	0	0	4	11	0	0	1	0	0	0	0	0	0	0	0	0	0	4	1	1	5	4	10	16	530	423	13	0	0	0	0	0	1	0	1	0	0	0	0	0	0	0	0	0	0
NivSucc3	0	0	0	0	0	0	0	0	0	0	0	0	0	0	0	0	0	0	0	0	0	0	0	0	6	0	0	0	0	0	0	0	0	0	3	0	0	0	0	0	0	0	0	0	0	0	0	0
Oa1Form8	0	0	0	0	0	0	0	0	0	0	0	0	0	0	0	0	0	0	0	0	0	0	0	0	0	0	0	0	0	0	0	0	0	0	1	0	0	0	0	0	0	0	0	0	0	0	0	0
PopTri23	0	0	0	0	0	0	0	0	198	0	0	0	0	0	0	0	0	1	0	0	0	0	0	0	0	0	0	0	0	0	0	3	0	0	0	0	0	0	0	0	0	0	0	0	0	0	0	0
Rt0Muci8	0	0	0	1	0	2	2	0	0	0	0	2	0	1	1	0	0	0	0	0	0	1	0	1	1	15	12	38	10	6	68	42	3	15	27	11	0	0	0	1	0	0	0	0	2	0	0	0
S53Equ46	0	1	0	0	0	10	10	0	0	3	5	1	0	4	1	0	0	1	0	0	204	51	12	169	36	7	3	46	30	4	5914	4001	560	1188	5557	4	1	2	2	1	46	25	1	1	45	4	1	9
Unc0000g	0	0	0	0	0	0	2	0	0	0	0	0	0	0	0	0	0	0	0	0	0	0	0	0	0	0	0	0	0	0	0	0	0	0	0	0	0	0	0	0	0	0	0	0	0	0	0	0
Unc001c3	0	0	0	0	0	0	5	0	0	1	0	0	0	0	0	0	0	0	0	0	0	0	0	0	0	0	0	0	0	0	1	0	0	0	0	0	0	0	0	0	0	0	0	0	0	0	0	0
Unc002el	0	0	0	0	0	0	10	0	0	0	0	0	0	0	0	50	1	3	4	76	0	0	0	0	0	0	0	0	0	0	0	0	0	0	0	0	0	0	0	0	0	0	0	0	1	0	0	0
Unc0033e	0	0	0	0	0	0	0	0	0	0	0	0	0	0	0	0	0	0	0	0	0	0	0	0	0	0	0	0	0	0	0	0	0	0	0	56	448	0	0	204	0	0	0	0	0	0	1	0
Unc004yi	0	0	0	0	0	0	0	0	0	0	0	0	0	0	0	0	0	0	0	0	0	0	0	0	0	9	6	111	17	1	0	0	0	0	0	0	0	0	0	0	0	0	0	0	0	1	65	5
Unc00990	0	0	0	0	0	0	4	0	0	0	0	0	0	0	0	0	0	0	0	0	0	0	0	0	0	0	0	0	0	0	0	0	0	0	0	0	0	0	0	0	0	0	0	0	0	0	0	0
Unc00a9i	49	141	0	1	86	0	137	0	0	0	0	0	0	0	1	0	0	0	0	0	2657	2686	4	1840	5	1592	311	886	352	212	1	18	0	0	0	15	317	13	8	13	7	29	0	1	2	1528	653	845
Unc00cd4	0	0	0	0	0	2086	19	0	1728	1935	1	0	0	0	0	476	0	1412	0	0	0	0	0	0	0	0	0	1	0	0	0	0	0	0	0	0	0	0	0	0	0	0	0	0	0	0	0	0
Unc00cq3	0	0	0	0	0	0	0	0	0	0	0	0	0	0	0	0	0	0	0	0	0	0	0	0	0	0	0	0	0	0	0	0	0	0	0	0	0	0	0	0	5	3	0	0	7	0	0	0
Unc00fal	0	0	0	0	0	0	2	0	0	0	0	0	0	0	0	0	0	0	0	0	0	0	0	0	0	0	0	0	0	0	0	0	0	0	0	0	0	0	0	0	0	0	0	0	0	0	0	0
Unc00jgr	0	0	0	0	0	0	1	0	0	0	0	0	0	0	0	0	0	0	0	0	0	0	0	0	0	0	0	0	0	0	0	0	0	0	0	0	0	0	0	0	0	0	0	0	0	0	0	0
Unc00jgu	0	0	0	0	0	1	1	0	0	1	0	0	0	0	0	0	0	0	0	3	0	0	0	0	0	0	0	0	0	0	0	0	0	0	0	0	0	0	0	0	0	0	0	0	0	0	0	0
Unc00krl	0	0	0	0	0	0	18	0	0	3	0	0	0	0	0	0	0	0	0	6	0	0	0	0	0	0	0	0	0	0	0	0	0	0	0	0	0	0	0	0	1	0	0	0	0	0	0	0
Unc00ldp	0	0	0	0	0	0	0	0	0	0	0	0	0	0	0	0	0	0	0	0	2	0	0	3	0	0	0	1	0	0	0	0	0	0	0	2	0	1	0	0	0	0	0	0	0	0	0	0
Unc00mei	0	0	0	0	0	568	1	0	616	600	0	0	0	0	0	160	0	695	0	0	0	0	0	0	0	0	0	0	0	0	0	0	0	0	0	0	0	0	0	0	0	0	0	0	0	0	0	0
Unc00nr0	0	0	0	0	0	0	1	0	0	1	0	0	0	0	0	0	0	0	0	0	0	0	0	0	0	0	0	0	0	0	0	0	0	0	0	0	0	0	0	0	0	0	0	0	0	0	0	0
Unc00v3b	0	0	0	0	0	0	2	0	0	0	0	0	0	0	0	0	0	0	0	0	0	0	0	0	0	0	0	0	0	0	0	2	0	0	0	0	0	0	0	0	0	0	0	0	0	0	0	0
Unc00xg5	0	0	0	0	0	0	2	0	0	0	0	0	0	0	0	0	0	0	0	0	0	0	0	0	0	0	0	0	0	0	0	0	0	0	0	0	0	0	0	0	0	0	0	0	0	0	0	0
Unc00xi0	0	0	0	0	0	0	0	0	0	1	0	0	0	0	0	0	0	0	0	0	0	0	1	0	0	0	0	0	0	0	0	0	0	0	0	0	0	0	0	0	0	0	0	0	0	0	0	0
Unc00xk8	0	0	0	0	0	0	7	0	0	0	0	0	0	0	0	0	0	0	0	0	0	0	0	0	0	0	0	0	0	0	0	0	0	0	0	0	0	0	0	0	0	0	0	0	0	0	0	0
Unc00y95	0	0	0	0	0	0	1	0	0	0	0	0	0	0	0	0	0	0	0	0	0	0	0	0	0	0	0	0	0	0	0	0	0	0	3	0	0	0	0	0	0	0	0	0	0	0	0	0
Unc00yde	0	0	0	0	0	0	3	0	0	0	0	0	0	0	0	0	0	0	0	0	0	0	0	0	0	0	0	0	0	0	0	0	0	0	2	0	0	0	0	0	0	0	0	0	0	0	0	0
Unc00ye9	0	0	0	0	0	0	2	0	0	0	0	0	0	0	0	0	0	0	0	0	0	0	0	0	0	0	0	0	0	0	0	0	0	0	0	0	0	0	0	0	0	0	0	0	0	0	0	0
Unc00zhm	0	0	0	0	0	1	1	0	0	0	0	0	0	0	0	0	0	0	0	0	0	0	0	0	0	0	0	0	0	0	0	0	0	0	0	0	0	0	0	0	0	0	0	0	0	0	0	0
Unc01277	0	1	0	0	0	0	0	0	0	0	0	0	0	0	0	0	0	0	1	0	0	0	0	0	0	0	0	0	0	0	0	0	0	0	0	0	0	0	0	0	0	0	0	0	0	0	0	0
Unc01460	0	0	0	0	0	0	2	0	0	0	0	0	0	0	0	0	0	0	0	0	0	0	0	0	0	0	0	0	0	0	0	0	0	0	0	0	0	0	0	0	0	0	0	0	0	0	0	0
Unc014my	0	0	0	0	0	0	1	0	0	0	0	0	0	0	0	0	0	0	0	0	0	0	0	0	0	0	0	0	0	0	0	0	0	0	0	0	0	0	0	0	0	0	0	0	0	0	0	0
Unc01505	0	0	0	0	0	0	9	0	0	0	0	0	0	0	0	0	0	0	0	0	0	0	0	0	0	0	0	0	0	0	0	0	0	0	5	0	0	0	0	0	0	0	0	0	0	0	0	0
Unc015im	0	0	0	0	0	0	2	0	0	0	0	0	0	0	0	0	0	0	0	0	0	0	0	0	0	0	0	0	0	0	0	0	0	0	0	0	0	0	0	0	0	0	0	0	0	0	0	0
Unc0163x	0	0	0	0	0	0	0	0	0	0	0	0	0	0	0	0	0	0	0	0	0	0	0	0	0	0	0	0	0	0	0	0	0	0	0	0	0	0	0	0	37	7	0	0	33	0	0	0
Unc017a3	0	0	0	0	0	0	2	0	0	0	0	0	0	0	0	0	0	0	0	0	0	0	0	0	0	0	0	0	0	0	0	0	0	0	1	0	0	0	0	0	0	0	0	0	0	0	0	0
Unc019b0	0	0	0	0	0	0	1	0	0	0	0	0	0	0	0	0	0	0	0	0	0	0	0	0	0	0	0	0	0	0	0	2	0	0	0	0	0	0	0	0	0	0	0	0	0	0	0	0
Unc019nc	0	0	0	0	0	0	0	0	0	0	0	0	0	0	0	0	0	0	0	2	0	0	0	0	0	0	0	0	0	0	0	0	0	0	0	0	0	0	0	0	0	1	0	0	0	0	0	0
Unc019wl	2244	1813	1076	416	2567	1	1190	1	0	0	0	0	0	0	0	0	0	0	0	0	0	0	0	0	0	0	0	0	0	0	0	0	0	0	0	0	0	0	0	0	12	5	0	1	0	3	0	0
Unc01c0o	0	0	0	0	0	0	1	0	0	0	0	0	0	0	0	0	0	0	0	0	0	0	0	0	0	0	0	0	0	0	0	0	0	0	2	0	0	0	0	0	0	0	0	0	0	0	0	0
Unc01c0q	0	0	0	0	0	0	3	0	0	0	0	0	0	0	0	0	0	0	0	0	0	1	0	0	0	0	0	0	0	1	56	1657	0	0	123	0	0	0	0	0	0	0	0	0	0	1	0	0
Unc01ddf	0	0	0	0	0	0	1	0	0	0	0	0	0	0	0	0	0	0	0	0	0	0	0	0	0	0	0	0	0	0	0	0	0	0	0	0	0	0	0	0	0	0	0	0	0	0	0	0
Unc01hbb	0	0	0	0	0	0	5	0	0	0	0	0	0	0	0	0	0	3	0	0	0	0	0	0	0	0	0	0	0	0	0	0	0	0	0	1	5	0	0	1	0	0	0	0	0	4	0	0
Unc01n5f	0	0	0	0	0	0	0	0	0	0	0	0	0	0	0	0	0	0	0	0	0	0	0	0	0	0	0	0	0	0	0	0	0	0	0	1	0	0	0	0	0	0	0	0	0	0	0	0
Unc01nhp	0	0	0	0	0	0	0	0	0	0	0	0	0	0	0	0	0	0	0	0	0	0	0	0	0	0	0	0	0	0	0	0	0	0	1	0	0	0	0	0	0	0	0	0	0	0	0	0
Unc01nzf	0	0	0	0	0	0	0	0	0	0	0	0	0	0	0	0	0	0	0	0	139	40	5	603	45	11	7	6	8	10	0	0	0	0	0	0	0	0	0	0	0	0	0	0	0	58	17	30
Unc01pz8	0	0	0	0	0	0	0	0	0	0	0	0	0	0	0	0	0	0	0	0	0	0	0	0	0	0	0	0	0	0	0	0	0	0	5	0	0	0	0	0	0	0	0	0	0	0	0	0
Unc01w4o	0	0	0	0	0	0	0	0	0	0	0	0	0	0	0	0	0	0	0	0	0	0	0	0	0	0	0	0	0	0	0	0	0	0	0	0	0	0	0	0	0	0	0	0	0	17	55	0
Unc01y8v	0	0	0	0	0	0	0	0	0	0	0	0	0	0	0	0	0	0	0	0	0	0	0	0	0	0	0	0	0	0	0	0	0	0	1	0	0	0	0	0	0	0	0	0	0	0	0	0
Unc01yw2	0	0	0	0	0	0	3	0	0	0	0	0	0	0	0	0	0	0	0	0	0	0	0	0	0	0	0	0	0	0	0	0	0	0	0	0	0	0	0	0	0	0	0	0	0	0	0	0
Unc02136	0	0	0	0	0	0	0	0	0	2	0	0	0	0	0	0	0	0	0	0	0	0	0	0	0	0	0	0	0	0	0	0	0	0	0	0	0	0	0	0	0	0	0	0	0	0	0	0
Unc02996	0	0	0	0	0	0	0	0	0	0	0	0	0	0	0	0	0	0	0	0	0	0	0	0	0	0	0	0	0	0	8	4	1	0	5	0	0	0	0	0	0	0	0	0	0	0	0	0
Unc02afx	0	0	0	0	0	0	0	0	0	0	0	0	0	0	0	0	0	0	0	0	0	0	0	0	0	0	0	0	0	0	0	0	0	0	4	0	0	0	0	0	0	0	0	0	0	0	0	0
Unc02ee9	0	0	0	0	0	0	0	0	0	0	0	0	0	0	0	0	0	0	0	0	0	0	0	0	0	0	0	0	0	0	0	0	0	0	0	0	346	0	0	1	0	0	0	0	0	0	0	0
Unc02f9r	0	0	0	0	0	0	4	0	0	0	1	0	0	0	0	0	0	0	0	0	0	0	0	0	0	0	0	0	0	0	0	0	0	0	0	0	0	0	0	0	0	0	1	0	0	0	0	0
Unc02jcp	3	0	0	0	4	0	1	0	0	0	0	0	0	0	0	0	0	0	0	0	1	1	0	0	0	1	2	5	4	0	0	0	0	0	0	4	2	1	2	0	1	2	0	0	4	0	0	0
Unc02jig	0	0	0	0	0	0	0	0	0	0	0	0	0	0	0	0	0	0	0	0	1	0	0	0	0	0	0	1	1	1	0	0	0	0	0	0	0	0	0	0	0	0	0	0	0	0	0	0
Unc02myy	0	0	0	0	0	0	3	0	0	0	0	0	0	0	0	0	0	0	0	0	0	0	0	0	0	0	0	0	0	0	0	0	0	0	2	0	0	0	0	0	0	0	0	0	0	0	0	0
Unc02zqp	0	0	0	0	0	0	0	0	0	0	0	0	0	0	0	0	0	0	0	0	0	0	0	0	0	0	0	0	0	0	0	0	0	0	8	0	0	0	0	0	0	0	0	0	0	0	0	0
Unc02ztv	0	0	0	0	0	0	0	0	0	0	0	0	0	0	0	0	0	0	0	0	0	0	0	0	0	0	0	0	0	0	0	0	0	0	0	0	0	0	0	0	2	1	0	0	0	0	0	0
Unc03011	0	0	0	0	0	0	0	0	0	0	0	0	0	0	0	0	0	0	0	0	0	0	0	0	0	0	0	0	0	0	0	0	0	0	2	0	0	0	0	0	0	0	0	0	0	0	0	0
Unc030yl	0	0	0	0	0	0	6	0	0	0	0	0	0	0	0	0	0	0	0	0	0	0	0	0	0	0	0	0	0	0	0	0	1	0	0	0	0	0	0	0	0	0	0	0	0	0	0	0
Unc0317w	0	0	0	0	0	45	0	1	50	63	0	0	0	0	0	15	0	48	0	0	0	0	0	0	0	0	0	0	0	0	0	0	0	0	0	0	0	0	0	0	0	0	0	0	0	0	0	0
Unc033rx	0	0	0	0	0	0	0	0	0	0	0	0	0	0	0	0	0	0	0	0	0	0	0	0	0	0	0	0	0	0	0	0	0	0	29	0	0	0	0	0	0	0	0	0	0	0	0	0
Unc03433	0	0	0	0	0	0	0	0	0	0	0	0	0	0	0	0	0	0	0	0	0	0	0	0	0	0	0	0	0	0	0	0	0	0	0	6	1	3	8	19	0	0	0	0	0	0	0	0
Unc0343z	0	0	0	0	0	0	3	0	0	0	0	0	0	0	0	0	0	0	0	0	0	0	0	0	2	0	0	0	1	0	2	0	0	0	29	0	0	0	0	0	2	1	0	0	2	0	0	3
Unc035ak	0	0	0	0	0	0	1	0	0	0	0	0	0	0	0	0	0	1	0	0	0	0	0	0	0	0	0	0	0	0	0	0	0	0	0	0	0	0	0	0	0	0	0	0	0	0	0	0
Unc035xb	0	0	0	0	0	0	0	0	0	0	0	0	0	0	0	0	0	0	0	0	0	0	0	0	0	0	0	0	0	0	0	0	0	0	0	0	1	0	0	0	0	0	0	0	0	0	0	0
Unc03770	0	0	0	0	0	3	66	6166	0	4	0	0	0	0	0	0	0	1	1	0	0	0	0	0	0	0	0	0	0	0	0	0	0	0	0	0	0	0	0	0	0	2	0	0	0	1	0	1
Unc037st	0	0	0	0	0	2	0	0	0	0	0	0	0	0	0	0	0	0	0	0	0	0	0	0	0	0	0	0	0	0	0	0	0	0	0	0	0	0	0	0	0	0	0	0	0	0	0	0
Unc038sl	0	0	0	0	0	0	0	0	0	0	0	0	0	0	0	0	0	0	0	0	0	0	0	0	0	0	0	0	0	0	1	0	0	0	63	0	0	0	0	0	0	0	0	0	0	0	0	0
Unc03a7b	0	0	0	0	0	0	3	0	0	0	0	0	0	0	0	0	0	0	0	0	0	0	0	0	0	0	0	0	0	0	0	0	0	0	0	0	0	0	0	0	0	0	0	0	0	0	0	0
Unc03dc5	0	0	0	0	0	41	0	0	33	44	0	0	0	0	0	10	0	47	0	0	0	0	0	0	0	0	0	0	0	0	0	0	0	0	0	0	0	0	0	0	0	0	0	0	0	0	0	0
Unc03ewh	0	0	0	0	0	0	0	0	0	0	0	0	0	0	0	0	0	0	0	0	0	0	0	0	0	0	0	0	0	0	0	0	0	0	3	0	0	0	0	0	0	0	0	0	0	0	0	0
Unc03j0p	0	0	0	0	0	0	0	0	0	0	0	0	0	0	0	0	0	0	0	0	0	0	0	0	0	0	0	0	0	0	0	0	0	0	0	4	0	0	0	4	0	0	0	0	0	0	0	0
Unc03jml	0	0	0	0	0	0	2	0	0	0	0	0	0	0	0	0	0	0	0	0	0	0	0	0	0	0	0	0	0	0	0	0	0	0	0	0	0	0	0	0	0	0	0	0	0	0	0	0
Unc03uw6	0	0	0	0	0	0	2	0	0	0	0	0	0	0	0	0	0	0	0	0	0	0	0	0	0	0	0	0	0	0	0	0	0	0	0	0	0	0	0	0	0	0	0	0	0	0	0	0
Unc03xkh	0	0	0	0	0	0	0	0	0	0	0	0	0	0	0	0	0	0	0	0	0	0	0	0	0	0	0	0	0	0	0	1	0	0	0	0	0	0	0	0	0	0	0	0	0	0	0	0
Unc0408r	0	0	0	0	0	0	0	0	0	0	0	0	0	0	0	0	0	0	0	0	0	0	0	0	0	0	0	0	0	0	0	0	0	0	0	12	12	0	0	25	0	0	0	0	0	0	0	0
Unc04ba5	0	0	0	0	0	0	0	0	0	0	0	0	0	0	0	0	0	0	0	0	0	0	0	0	0	0	0	0	0	0	0	0	0	0	1	0	0	0	0	0	0	0	0	0	11	0	0	0
Unc04ee0	0	1	0	0	0	0	0	0	0	0	0	0	0	0	0	0	0	0	0	0	0	0	0	0	0	0	0	0	0	0	0	0	0	0	0	0	0	0	0	0	0	0	0	0	0	0	1	0
Unc04is7	0	0	0	0	0	0	4	0	0	1	0	0	0	0	0	0	0	0	0	0	0	0	0	0	0	0	0	0	0	0	0	0	0	0	1	0	0	0	0	0	0	0	0	0	0	0	0	0
Unc04l7l	0	0	0	0	0	0	0	0	0	2	0	0	0	0	0	0	0	0	1	0	0	0	0	0	0	0	0	0	0	0	0	0	0	0	0	0	0	0	0	0	0	0	0	0	0	0	0	0
Unc04r6a	0	0	0	0	0	0	0	0	0	0	0	0	0	0	1	0	0	0	0	0	0	0	0	0	0	0	0	0	0	0	1	0	0	0	0	0	0	0	0	0	0	0	0	0	0	0	0	0
Unc04u2s	0	0	0	0	0	0	0	0	0	0	0	0	0	0	0	0	0	0	0	0	0	0	0	0	0	0	0	0	0	0	10	22	6	22	4	0	0	0	0	0	5	0	0	0	0	1	0	0
Unc04v7r	0	0	0	0	0	0	4	0	0	0	0	0	0	0	0	0	0	0	0	0	0	0	0	0	0	0	0	0	0	0	0	0	0	0	0	0	0	0	0	0	0	0	0	0	0	0	0	0
Unc04wop	0	0	0	0	0	0	0	0	0	0	0	0	0	0	0	0	0	0	0	0	56	135	3	95	70	0	0	0	0	0	0	0	0	0	0	15	18	0	0	5	1	0	0	0	1	0	0	0
Unc04y3m	0	0	0	0	0	1	2	0	0	0	0	0	0	0	0	0	0	0	0	0	0	0	0	0	0	0	0	0	0	0	0	0	0	0	0	0	0	0	0	0	1	0	0	0	0	0	0	0
Unc04zd2	0	0	0	0	0	0	0	0	0	0	743	2346	32	965	385	0	0	0	0	0	13	380	15	16	22	0	0	0	0	0	0	0	0	0	0	4	4	2	2	7	0	0	0	0	2	0	0	0
Unc04zlo	0	0	0	0	0	1	5	0	0	0	0	0	0	0	0	0	0	0	0	0	0	0	0	0	0	0	2	2	7	0	3	0	2	2	43	0	0	0	0	0	1	1	0	0	1	0	0	0
Unc04zq9	0	0	0	0	0	0	7	0	0	0	0	0	0	0	0	0	0	0	0	0	0	0	0	0	0	0	0	0	0	0	0	0	0	0	5	0	0	0	0	0	0	0	0	0	0	0	0	0
Unc0509b	0	0	0	0	0	0	0	0	0	0	0	0	0	0	0	0	0	0	0	0	95	75	10	75	43	0	0	0	0	0	0	0	0	0	0	0	0	0	0	0	0	0	0	0	0	0	0	0
Unc050mf	0	0	0	0	0	2	0	0	0	0	0	0	0	0	0	0	0	0	0	0	0	0	0	0	0	0	3	0	2	2	0	1	0	0	0	1	16	0	0	0	0	0	0	0	0	73	21	117
Unc052sp	0	0	0	0	0	0	4	0	0	0	0	0	0	0	0	0	0	0	0	0	1	0	0	0	0	0	0	0	0	0	0	0	0	0	5	0	0	0	0	0	0	0	0	0	0	0	0	0
Unc0546e	0	0	0	0	0	0	9	0	0	0	0	0	0	0	0	0	0	0	0	0	0	0	0	0	0	0	0	0	0	0	0	0	0	0	2	0	0	0	0	0	2	0	0	0	0	0	0	0
Unc054am	0	0	0	0	0	0	1	0	0	0	0	0	0	0	0	0	0	0	0	0	0	0	0	0	0	0	0	0	0	0	0	0	0	0	0	0	0	0	0	0	0	0	0	0	0	0	0	0
Unc054lt	0	0	0	0	0	0	2	0	0	1	0	0	0	0	0	0	0	0	0	0	0	0	0	0	0	0	0	0	0	0	0	0	0	0	0	0	0	0	0	0	0	0	0	0	0	0	0	0
Unc054m4	0	0	0	0	0	0	0	0	0	0	0	0	0	0	0	0	0	0	0	0	0	0	0	0	0	0	0	0	0	0	0	0	0	0	0	0	10	0	0	4	0	0	0	0	0	0	0	0
Unc056ir	0	0	0	0	0	0	6	0	0	0	0	0	0	0	0	0	0	0	0	0	0	0	0	0	0	0	0	0	0	0	0	0	0	0	0	0	0	0	0	0	0	0	0	0	0	0	0	0
Unc057fi	0	0	0	0	0	0	0	0	0	0	0	0	0	0	0	0	0	0	0	0	0	0	0	0	0	0	0	0	0	0	0	3	0	0	0	0	0	0	0	0	721	1361	0	0	468	0	0	0
Unc05b4q	0	0	0	0	0	0	0	0	0	0	0	0	0	0	0	0	0	0	0	0	0	0	0	0	0	0	0	0	0	0	0	0	0	0	0	0	0	0	0	0	0	0	0	0	0	0	0	2
Unc05bd1	0	0	0	0	1	0	26	0	0	0	0	0	0	0	1	0	0	0	0	0	0	0	0	1	0	0	0	0	0	1	0	0	0	0	3	0	0	1	0	0	4	1047	0	1	4	0	0	0
Unc05dge	0	0	0	0	0	0	0	0	0	0	0	0	0	0	0	0	0	0	0	0	0	0	0	0	0	0	0	0	0	0	2	0	1	0	10	0	0	0	0	0	0	0	0	0	0	0	0	0
Unc05hkv	0	0	0	0	0	0	0	0	0	0	0	0	0	0	0	0	0	0	0	0	0	0	0	0	0	0	0	0	0	0	0	0	0	0	22	0	0	0	0	0	0	0	0	0	0	0	0	0
Unc05lv0	0	0	0	0	0	0	0	0	0	0	0	0	0	0	0	0	0	0	0	0	0	0	0	0	0	0	0	0	0	0	0	0	0	0	9	0	0	0	0	0	0	0	0	0	0	0	0	0
Unc05m8w	0	0	0	0	0	0	0	0	0	0	0	0	0	0	0	0	0	0	0	0	0	0	0	0	0	0	0	0	0	0	0	0	0	0	6	0	0	0	0	0	0	0	0	0	0	0	0	0
Unc05mrd	0	0	0	0	0	0	3	0	0	1	0	0	0	0	0	0	0	0	0	0	0	0	0	0	0	0	1	0	0	0	0	2	0	0	3	0	0	1	0	0	0	0	1	0	0	0	0	0
Unc05muq	0	1	0	0	0	0	5	0	0	0	573	19	83	617	66	8	2	3	1	21	0	1	0	0	0	15	9	53	16	4	2	15	3	2	2	5	2	0	0	3	8	1	0	0	8	6	5	4
Unc05ncf	0	0	0	0	0	0	0	0	0	0	0	0	0	0	0	0	0	0	0	0	0	0	0	0	1	0	0	0	0	0	0	0	0	0	2	0	0	0	0	0	1	0	0	0	0	0	0	0
Unc05nru	0	0	0	0	0	0	0	0	0	0	0	0	0	0	0	0	0	0	0	0	0	0	0	0	0	0	0	0	0	0	0	0	0	0	2	0	0	0	0	1	0	0	0	0	0	0	0	0
Unc05quh	0	0	0	0	0	0	0	0	0	0	0	0	0	0	0	0	0	0	0	0	0	0	0	0	0	0	0	0	0	0	0	0	0	0	0	0	0	1	0	0	0	1	0	0	0	0	0	0
Unc05quo	0	0	0	0	0	0	0	0	0	0	0	0	0	0	0	0	0	0	0	0	0	3	0	1	0	7	13	12	9	2	0	0	0	0	0	0	0	0	0	1	0	5	0	0	1	0	0	0
Unc05t0j	0	0	0	0	0	0	4	0	0	0	0	0	0	0	0	0	0	0	0	0	0	0	0	0	0	0	0	0	0	0	0	1	0	0	0	0	0	0	0	0	0	0	0	0	0	0	0	0
Unc13376	0	0	0	0	0	0	2	0	0	0	0	0	0	0	0	0	0	0	0	0	0	0	0	0	0	0	0	0	0	0	0	0	0	0	0	0	0	0	0	0	0	0	0	0	0	0	0	0
Unc13910	0	0	0	0	0	0	1	0	0	0	0	0	0	0	0	0	0	0	0	0	0	0	0	0	0	0	0	0	0	0	0	0	0	0	0	0	0	0	0	0	0	0	0	0	0	0	0	0
Unc14708	0	0	0	0	0	0	0	0	0	0	0	0	0	0	0	0	0	0	0	0	0	0	0	0	0	0	0	0	0	0	0	0	0	0	0	0	0	0	0	0	2	8	0	0	1	0	0	0
Unc19748	0	0	0	0	0	0	4	0	0	0	0	0	0	0	0	0	0	0	0	0	0	0	0	0	0	0	0	0	0	0	0	0	0	0	0	0	0	0	0	0	1	0	0	0	0	0	0	0
Unc24094	0	0	0	0	0	0	4	0	0	0	0	0	0	0	0	0	0	0	0	0	0	0	0	0	0	0	0	0	0	0	0	0	0	0	0	0	0	0	0	0	0	0	0	0	0	0	0	0
Unc30265	0	0	0	0	0	0	0	0	0	0	0	0	0	0	0	0	0	0	0	0	0	0	0	0	0	0	0	0	0	0	0	0	0	0	1	3	4	4	1	3	0	0	0	0	0	0	0	0
Unc34002	0	0	0	0	0	0	4	0	0	0	0	0	0	0	0	0	0	0	0	0	0	0	0	0	0	0	0	0	0	0	0	0	0	0	0	0	0	0	0	0	0	0	0	0	0	0	0	0
Unc34620	0	0	0	0	0	0	2	0	0	0	0	0	0	0	0	0	0	0	0	0	0	0	0	0	0	0	0	0	0	0	0	0	0	0	0	0	0	0	0	0	0	0	0	0	0	0	0	0
Unc37191	0	0	0	0	0	0	3	0	0	0	0	0	0	0	0	0	0	0	0	0	0	0	0	0	0	0	0	0	0	0	0	0	0	0	0	0	0	0	0	0	0	0	0	0	0	0	0	0
Unc37317	0	0	0	0	0	0	5	0	0	0	0	0	0	0	0	0	0	0	0	0	0	0	0	0	0	0	0	0	0	0	0	0	0	0	0	0	0	0	0	0	0	0	0	0	0	0	0	0
Unc39305	0	0	0	0	0	0	2	0	0	0	0	0	0	0	0	0	0	0	0	0	0	0	0	0	0	0	0	0	0	0	0	0	0	0	0	0	0	0	0	0	0	0	0	0	0	0	0	0
Unc42634	0	0	0	0	0	0	1	0	0	0	0	0	0	0	0	0	0	0	0	0	0	0	0	0	0	0	0	0	0	0	0	0	0	0	0	0	0	0	0	0	0	0	0	0	0	0	0	0
Unc43187	0	0	0	0	0	0	0	0	0	0	0	0	0	0	0	0	0	0	0	3	0	0	0	0	0	0	0	0	0	0	0	0	0	0	0	0	0	0	0	0	0	0	0	0	0	0	0	0
Unc43197	0	0	0	0	0	0	0	0	0	0	0	0	0	0	0	0	0	0	0	0	0	0	0	0	0	0	0	0	0	0	0	0	0	0	44	0	0	0	0	0	0	0	0	0	0	0	0	0
Unc45649	0	0	0	0	0	0	2	0	0	0	0	0	0	0	0	0	0	0	0	0	0	0	0	0	0	0	0	0	0	0	0	0	0	0	0	0	0	0	0	0	0	0	0	0	0	0	0	0
Unc46053	0	0	0	0	0	1	20	0	3	4	0	0	0	0	0	0	0	0	0	0	0	0	0	0	0	0	0	0	0	0	0	0	0	4	0	0	0	0	0	0	0	0	0	0	0	0	0	0
Unc48286	0	0	0	0	0	0	1	0	0	0	0	0	0	0	0	0	0	0	0	0	0	0	0	0	0	0	0	0	0	0	0	0	0	3	5	0	0	0	0	0	0	0	0	0	0	0	0	0
Unc58327	0	0	0	0	0	0	8	0	0	0	0	0	0	0	0	0	0	0	0	0	0	0	0	0	0	0	0	0	0	0	0	0	0	0	0	0	0	0	0	0	0	0	0	0	0	0	0	0
Unc59386	0	0	0	0	0	0	3	0	0	0	0	0	0	0	0	0	0	0	0	0	0	0	0	0	0	0	0	0	0	0	0	0	0	0	0	0	0	0	0	0	0	0	0	0	0	0	0	0
Unc63248	0	0	0	0	0	0	3	0	0	0	0	0	0	0	0	0	0	0	0	0	0	0	0	0	0	0	0	0	0	0	0	0	0	0	0	0	0	0	0	0	0	0	0	0	0	0	0	0
Unc64172	0	0	0	0	0	0	14	0	0	0	0	0	0	0	0	0	0	0	0	0	0	0	0	0	0	0	0	0	0	0	0	0	0	0	11	0	0	0	0	0	0	0	0	0	0	0	0	0
Unc65343	0	0	0	0	0	0	0	0	0	0	0	0	0	0	0	0	0	0	0	0	0	0	0	0	0	0	0	0	0	0	0	0	0	0	1	0	0	0	0	0	0	0	0	0	0	0	0	0
Unc69124	0	0	0	0	0	0	0	0	0	0	0	0	0	0	0	0	0	0	0	0	0	0	0	0	0	0	0	0	0	0	0	0	0	0	1	0	0	0	0	0	0	0	0	0	0	0	0	0
Unc73663	0	0	0	0	0	0	2	0	0	0	0	0	0	0	0	0	0	0	0	0	0	0	0	0	0	0	0	0	0	0	0	0	0	0	0	0	0	0	0	0	0	0	0	0	0	0	0	0
Unc81229	0	0	0	0	0	0	0	0	0	0	0	0	0	0	0	0	0	0	0	4	0	0	0	0	0	0	0	0	0	0	0	0	0	0	1	0	0	0	0	0	0	0	0	0	0	0	0	0
Unc84292	0	0	0	0	0	0	0	0	0	0	0	0	0	0	0	0	0	0	0	0	0	0	0	0	0	0	0	0	0	0	0	1	0	0	0	0	0	0	0	0	0	0	0	0	2	0	0	0
Unc89386	0	0	0	0	0	0	3	0	0	0	0	0	0	0	0	0	0	0	0	0	0	0	0	0	0	0	0	0	0	0	0	0	0	0	0	0	0	0	0	0	0	0	0	0	0	0	0	0
Unc91094	0	0	0	0	0	0	0	0	0	0	0	0	0	0	0	0	0	0	0	0	0	0	0	0	0	0	0	0	0	0	0	0	0	0	2	0	0	0	0	0	0	0	0	0	0	0	0	0
Unc91193	0	0	0	1	0	0	0	0	0	0	0	0	0	0	0	0	0	0	0	0	0	0	0	0	0	0	0	0	0	0	0	0	0	0	0	0	0	0	0	0	0	0	0	0	0	0	0	1
Unc91512	0	0	0	0	0	0	0	0	0	0	0	0	0	0	0	0	0	0	0	0	0	0	0	0	0	0	0	0	1	0	0	0	0	0	3	0	0	0	0	1	0	0	0	0	0	0	0	0
Unc92120	0	0	0	0	0	0	1	0	0	0	0	0	0	0	0	0	0	0	0	0	0	0	0	0	0	0	0	0	0	0	0	0	0	0	0	0	0	0	0	0	0	0	0	0	0	0	0	0
UncAna95	0	0	0	0	0	0	0	0	0	0	0	0	0	0	0	0	0	0	0	0	0	0	0	0	0	0	0	0	0	0	0	0	0	0	1	0	0	0	0	0	0	0	0	0	0	0	0	0
UncB6150	0	0	0	0	0	0	0	0	0	0	0	0	0	0	0	0	0	0	0	0	87	504	0	75	0	14	5	7	3	1	0	0	0	0	0	0	0	0	0	0	0	0	0	0	0	0	0	0
UncCl259	0	0	0	0	0	0	0	0	0	0	0	0	0	0	0	0	0	0	0	0	0	0	0	0	12	0	0	0	0	0	0	0	0	0	0	0	0	0	0	0	0	0	0	0	0	0	0	0
UncCl291	41	22	17	16	42	0	38	0	0	0	149	361	0	71	0	0	0	0	0	0	0	0	0	0	0	0	0	0	0	0	0	0	0	0	0	10	7	1	1	44	0	0	0	0	0	1	0	0
UncCl857	0	0	0	0	0	0	0	0	0	0	0	0	0	0	0	0	0	0	0	0	0	0	0	0	0	0	0	0	0	0	0	0	0	0	0	0	0	0	0	0	16	9	0	0	11	0	0	0
UncG3786	0	2	3	0	2	3277	2	1	3438	3409	625	1058	2508	836	878	1037	0	3560	0	5	1738	1578	1300	1533	2327	1	0	2	1	0	80	355	51	35	44	57	52	95	74	68	1237	1843	2	781	2358	3479	2081	4234
UncO1472	0	0	0	0	0	0	0	0	0	0	0	0	1	0	0	0	0	1	0	0	0	0	0	0	0	0	0	0	0	0	0	0	0	0	0	0	0	0	0	0	0	0	0	0	0	0	0	0
UncO6106	0	0	0	0	0	0	2	0	0	0	0	0	0	0	0	0	0	0	0	0	0	0	0	0	0	0	0	0	0	0	0	0	0	0	0	0	0	0	0	0	0	0	0	0	0	0	0	0
UncO8895	0	0	0	0	0	0	3	0	2	0	1024	129	0	1299	103	0	0	0	0	0	0	0	0	0	0	0	0	0	0	0	0	0	1	0	2	168	139	3	3	1383	11	3	0	0	5	0	2	0
UncR2606	0	0	0	0	0	0	0	0	0	0	0	0	0	0	0	0	0	0	0	0	0	0	0	0	0	0	0	0	0	0	0	0	0	2	0	0	0	0	0	0	0	0	0	0	0	0	0	0
UncR4966	0	0	0	0	0	0	19	0	0	0	0	0	0	0	0	4310	6163	60	6134	1379	0	0	0	0	1	8	58	3	5	12	0	1	1	0	0	0	0	0	0	0	4	151	0	0	4	0	0	0
UncSele7	0	0	0	0	0	0	0	0	0	0	0	0	0	0	0	0	0	0	0	0	0	0	0	0	0	0	0	0	0	0	0	0	0	0	0	0	1	0	0	0	0	0	0	0	0	0	0	0
UncSta97	3	0	1	0	1	0	33	0	0	2	178	53	714	71	343	9	0	7	0	22	1	1	0	0	0	2	1	11	0	0	3	7	5538	4889	3	5	0	1088	3138	1	16	0	0	0	3	3	14	6
UncTepi3	0	0	0	0	0	0	2	0	0	0	0	0	0	0	0	0	0	0	0	0	0	0	0	0	0	0	0	0	0	0	0	0	0	0	0	0	0	0	0	0	0	0	0	0	0	0	0	0
UncTer61	0	0	0	0	0	0	0	0	0	0	0	1	0	0	0	0	0	0	0	2	0	0	0	1	0	0	0	0	0	0	0	2	0	0	0	0	0	0	0	0	0	0	0	0	0	0	0	0
Unid1924	0	0	0	0	0	0	0	0	0	0	0	0	0	0	0	0	0	0	0	0	0	0	0	0	0	0	2	4	3	1	0	0	0	0	0	0	0	0	0	0	0	0	0	0	0	0	0	0
Unid1952	0	0	0	0	0	0	0	0	0	0	0	0	0	0	0	0	0	0	0	0	0	0	0	0	0	0	0	0	0	0	0	0	0	0	0	0	0	0	0	0	1	0	0	0	0	0	0	0
Unid2117	0	0	0	0	0	0	0	0	0	0	0	0	0	0	0	0	0	0	0	0	1	0	0	0	28	0	0	0	0	0	2	0	1	0	12	0	0	0	0	0	5	0	0	0	11	0	0	0
Unid3064	0	0	0	0	0	0	0	0	0	3	0	0	0	0	0	0	0	0	0	0	0	0	0	0	0	0	0	0	0	0	0	1	0	0	0	0	0	0	0	0	0	0	0	0	0	0	0	0
Unidded5	0	0	0	0	0	0	6	0	0	0	0	0	0	0	0	0	0	0	0	0	0	0	0	0	0	0	0	0	0	0	0	0	0	0	0	0	0	0	0	0	0	0	0	0	0	0	0	0
Unide333	392	1983	78	26	217	0	1295	0	0	0	0	0	0	0	0	0	0	0	0	0	0	0	0	0	0	0	0	0	0	0	0	0	0	0	0	0	0	0	0	0	25	14	1	0	0	7	0	0
Unide752	0	0	0	0	0	0	0	0	0	0	0	0	0	0	0	0	0	0	0	0	0	0	0	0	0	0	0	0	0	0	0	0	0	0	4	0	0	0	0	0	0	0	0	0	0	0	0	0
VeeSpec9	0	0	0	0	0	0	0	0	0	0	116	140	9	91	29	0	0	0	0	0	0	0	0	0	0	0	0	0	0	0	0	16	0	0	0	0	0	0	0	0	0	0	0	0	0	0	0	0

## Sheet: Alpha Diversity
	Observed OTUs	Shannon	Simpson	InvSimpson	Fisher
Gillespie.FP2012.G	106	2.1169	0.791376	4.79332	18.1819
Gillespie.FP2011.S	15	1.39483	0.64024	2.77963	1.84887
Gillespie.FP2013.SF	13	1.87172	0.824942	5.71238	1.57079
Gillespie.FP2017.G	26	0.953606	0.503981	2.01605	3.47478
Gillespie.FP2017.SF	64	0.638381	0.188075	1.23164	9.95122
Gillespie.FP2020.SF	15	0.980537	0.489988	1.96074	1.84887
Gillespie.FP2019.SF	31	1.56673	0.71166	3.46813	4.25872
Gillespie.FP2019.F	38	1.72641	0.735392	3.77917	5.39563
Gillespie.FP2019.G	33	1.81015	0.793868	4.85126	4.57907
Gillespie.FP2012.SF	25	1.11428	0.586676	2.41941	3.32106
Gillespie.FP2015.p	20	1.35186	0.689056	3.21601	2.56929
Gillespie.FP2012.F	25	1.13169	0.594893	2.46848	3.32106
Gillespie.FP2011.P	13	1.32206	0.617974	2.61762	1.57079
Gillespie.FP2011.G	16	1.659	0.76866	4.32265	1.99014
Gillespie.FP2018.SF	31	1.36499	0.619057	2.62507	4.25872
Gillespie.FP2018.G	29	1.24929	0.492258	1.96951	3.94217
Gillespie.FP2018.P	25	1.47889	0.718446	3.55172	3.32106
Gillespie.FP2018.F	32	0.856679	0.325715	1.48305	4.41843
Gillespie.FP2011.F	15	1.60723	0.74763	3.96244	1.84887
Gillespie.FP2018.S	18	1.33418	0.665036	2.98539	2.27706
Gillespie.FP2011.SF	16	1.56976	0.728861	3.68815	1.99014
Gillespie.FP2016.S	21	1.12546	0.559166	2.26843	2.7173
Gillespie.FP2017.F	21	0.250298	0.0808805	1.088	2.7173
Gillespie.FP2015.F	19	1.5905	0.714869	3.50716	2.42253
Gillespie.FP2016.SF	18	0.866492	0.520116	2.08384	2.27706
Gillespie.FP2014.F	14	0.998863	0.476923	1.91176	1.70904
Gillespie.FP2014.S	20	1.24007	0.600028	2.50017	2.56929
Gillespie.FP2012.S	15	1.18406	0.599886	2.49929	1.84887
Gillespie.FP2017.P	14	0.381089	0.186062	1.2286	1.70904
Gillespie.FP2014.p	12	0.67188	0.382618	1.61974	1.4342
Gillespie.FP2016.P	21	1.3441	0.617505	2.61441	2.7173
Gillespie.FP2016.F	16	1.11165	0.613826	2.58951	1.99014
Gillespie.FP2014.SF	7	0.040719	0.0116142	1.01175	0.779841
Gillespie.FP2016.G	20	0.881674	0.458282	1.84598	2.56929
Gillespie.FP2014.G	4	0.00991195	0.0022672	1.00227	0.416528
Gillespie.FP2020.S	18	1.12496	0.601942	2.5122	2.27706
Gillespie.FP2015.S	12	0.902752	0.489504	1.95888	1.4342
Gillespie.FP2013.p	15	1.4794	0.697101	3.30143	1.84887
Gillespie.FP2019.S	7	0.388936	0.222813	1.28669	0.779841
Gillespie.FP2019.P	8	0.0150056	0.00323839	1.00325	0.906447
Gillespie.FP2015.SF	18	1.77774	0.786126	4.67565	2.27706
Gillespie.FP2015.G	22	1.65923	0.727782	3.67352	2.86652
Gillespie.FP2020.G	21	1.16508	0.598716	2.492	2.7173
Gillespie.FP2017.S	13	0.591739	0.335004	1.50377	1.57079
Gillespie.FP2012.P	5	0.00630608	0.00129607	1.0013	0.534537
Gillespie.FP2013.G	15	1.6519	0.760255	4.17109	1.84887
Gillespie.FP2013.F	14	1.87896	0.80611	5.15758	1.70904
Gillespie.FP2013.S	11	1.33168	0.686766	3.1925	1.29935

## Sheet: Taxonomy
	Kingdom	Phylum	Class	Order	Family	Genus
CsrSp471	Bacteria	Firmicutes	Clostridia	Clostridiales	Clostridiales (CsrSp471)	Clostridiales (CsrSp471)
F1NAe698	Bacteria	Proteobacteria	Gammaproteobacteria	Pseudomonadales	Pseudomonadaceae	Pseudomonas
F1NS1036	Bacteria	Proteobacteria	Gammaproteobacteria	Pseudomonadales	Pseudomonadaceae	Pseudomonas
F1NSp989	Bacteria	Proteobacteria	Gammaproteobacteria	Pseudomonadales	Pseudomonadaceae	Pseudomonas
F8IConc2	Bacteria	Proteobacteria	Epsilonproteobacteria	Campylobacterales	Campylobacteraceae	Campylobacter
FNWNL294	Bacteria	Firmicutes	Erysipelotrichia	Erysipelotrichales	Erysipelotrichaceae	Erysipelotrichaceae (FNWNL294)
FNWNL411	Bacteria	Firmicutes	Erysipelotrichia	Erysipelotrichales	Erysipelotrichaceae	Erysipelatoclostridium
FNWNL706	Bacteria	Firmicutes	Clostridia	Clostridiales	Lachnospiraceae	Hungatella
FNWTe16R	Bacteria	Firmicutes	Clostridia	Clostridiales	Lachnospiraceae	Lachnoclostridium
FYOBei13	Bacteria	Proteobacteria	Gammaproteobacteria	Pseudomonadales	Moraxellaceae	Acinetobacter
GBKMun50	Bacteria	Firmicutes	Bacilli	Lactobacillales	Enterococcaceae	Enterococcus
GF3Sang7	Bacteria	Firmicutes	Bacilli	Bacillales	Bacillales (Gemella)	Gemella
GFKSpe45	Bacteria	Actinobacteria	Actinobacteria	Actinomycetales	Actinomycetaceae	Actinomyces
GFQLact9	Bacteria	Firmicutes	Bacilli	Lactobacillales	Streptococcaceae	Lactococcus
GFUMa245	Bacteria	Proteobacteria	Gammaproteobacteria	Xanthomonadales	Xanthomonadaceae	Stenotrophomonas
GG7Egge4	Bacteria	Bacteroidetes	Bacteroidia	Bacteroidales	Bacteroidaceae	Bacteroides
GG7The26	Bacteria	Bacteroidetes	Bacteroidia	Bacteroidales	Bacteroidaceae	Bacteroides
GH8Micro	Bacteria	Firmicutes	Negativicutes	Selenomonadales	Veillonellaceae	Megasphaera
GJISpeci	Bacteria	Proteobacteria	Gammaproteobacteria	Pasteurellales	Pasteurellaceae	Haemophilus
GQPGenom	Bacteria	Firmicutes	Clostridia	Clostridiales	Lachnospiraceae	Stomatobaculum
GQZIgnav	Bacteria	Firmicutes	Bacilli	Lactobacillales	Aerococcaceae	Facklamia
GVEMass7	Bacteria	Actinobacteria	Actinobacteria	Actinomycetales	Actinomycetaceae	Actinobaculum
GW6Somer	Bacteria	Bacteroidetes	Bacteroidia	Bacteroidales	Porphyromonadaceae	Porphyromonas
GWMLon17	Bacteria	Actinobacteria	Actinobacteria	Bifidobacteriales	Bifidobacteriaceae	Bifidobacterium
GWTAmn51	Bacteria	Proteobacteria	Gammaproteobacteria	Enterobacteriales	Enterobacteriaceae	Enterobacter
Gt8Me218	Bacteria	Firmicutes	Clostridia	Clostridiales	Clostridiales (Gt8Me218)	Clostridiales (Gt8Me218)
H0LBivi4	Bacteria	Bacteroidetes	Bacteroidia	Bacteroidales	Prevotellaceae	Prevotella
H0LHist3	Bacteria	Bacteroidetes	Bacteroidia	Bacteroidales	Prevotellaceae	Prevotellaceae (H0LHist3)
H2IBifor	Bacteria	Firmicutes	Erysipelotrichia	Erysipelotrichales	Erysipelotrichaceae	Holdemanella
H6ZCacca	Bacteria	Firmicutes	Clostridia	Clostridiales	Lachnospiraceae	Anaerostipes
HOJBern2	Bacteria	Actinobacteria	Actinobacteria	Actinomycetales	Actinomycetaceae	Trueperella
HW8Di118	Bacteria	Firmicutes	Clostridia	Clostridiales	Peptostreptococcaceae	Peptoclostridium
HZ9Anth2	Bacteria	Bacteroidetes	Flavobacteriia	Flavobacteriales	Flavobacteriaceae	Chryseobacterium
I97Lenta	Bacteria	Actinobacteria	Coriobacteriia	Coriobacteriales	Coriobacteriaceae	Eggerthella
IP7Spath	Bacteria	Proteobacteria	Alphaproteobacteria	Rhodospirillales	Acetobacteraceae	Asaia
JKUPerue	Bacteria	Firmicutes	Clostridia	Clostridiales	Clostridiales (Ezakiella)	Ezakiella
KPWBact2	Bacteria	Proteobacteria	Betaproteobacteria	Burkholderiales	Alcaligenaceae	Parasutterella
KcrRhi25	Bacteria	Actinobacteria	Actinobacteria	Micrococcales	Micrococcaceae	Kocuria
LcbFer73	Bacteria	Firmicutes	Bacilli	Lactobacillales	Lactobacillaceae	Lactobacillus
LcbReu47	Bacteria	Firmicutes	Bacilli	Lactobacillales	Lactobacillaceae	Lactobacillus
LcbRh106	Bacteria	Firmicutes	Bacilli	Lactobacillales	Lactobacillaceae	Lactobacillus
NivSucc3	Bacteria	Firmicutes	Negativicutes	Selenomonadales	Veillonellaceae	Negativicoccus
Oa1Form8	Bacteria	Proteobacteria	Betaproteobacteria	Burkholderiales	Oxalobacteraceae	Oxalobacter
PopTri23	Bacteria	Cyanobacteria	Chloroplast	Chloroplast (PopTri23)	Chloroplast (PopTri23)	Chloroplast (PopTri23)
Rt0Muci8	Bacteria	Actinobacteria	Actinobacteria	Micrococcales	Micrococcaceae	Rothia
S53Equ46	Bacteria	Firmicutes	Bacilli	Lactobacillales	Streptococcaceae	Streptococcus
Unc0000g	Bacteria	Firmicutes	Clostridia	Clostridiales	Clostridiales (Unc0000g)	Clostridiales (Unc0000g)
Unc000fd	Bacteria	Firmicutes	Clostridia	Clostridiales	Clostridiales (Unc000fd)	Clostridiales (Unc000fd)
Unc001c3	Bacteria	Firmicutes	Bacilli	Lactobacillales	Lactobacillaceae	Lactobacillus
Unc002el	Bacteria	Bacteroidetes	Bacteroidia	Bacteroidales	Bacteroidaceae	Bacteroides
Unc0033e	Bacteria	Firmicutes	Clostridia	Clostridiales	Lachnospiraceae	Epulopiscium
Unc004yi	Bacteria	Firmicutes	Bacilli	Lactobacillales	Lactobacillaceae	Lactobacillus
Unc00990	Bacteria	Firmicutes	Clostridia	Clostridiales	Ruminococcaceae	Ruminococcaceae (Unc00990)
Unc00a9i	Bacteria	Firmicutes	Negativicutes	Selenomonadales	Veillonellaceae	Veillonella
Unc00cd4	Bacteria	Firmicutes	Bacilli	Lactobacillales	Lactobacillaceae	Lactobacillus
Unc00cq3	Bacteria	Firmicutes	Clostridia	Clostridiales	Lachnospiraceae	Lachnoanaerobaculum
Unc00fal	Bacteria	Bacteroidetes	Bacteroidia	Bacteroidales	Bacteroidales (Unc00fal)	Bacteroidales (Unc00fal)
Unc00jfi	Bacteria	Bacteroidetes	Bacteroidia	Bacteroidales	Bacteroidales (Unc00jfi)	Bacteroidales (Unc00jfi)
Unc00jgr	Bacteria	Bacteroidetes	Bacteroidia	Bacteroidales	Bacteroidales (Unc00jgr)	Bacteroidales (Unc00jgr)
Unc00jgu	Bacteria	Firmicutes	Clostridia	Clostridiales	Lachnospiraceae	Lachnospiraceae (Unc00jgu)
Unc00krl	Bacteria	Bacteroidetes	Bacteroidia	Bacteroidales	Bacteroidales (Unc00krl)	Bacteroidales (Unc00krl)
Unc00ldp	Bacteria	Actinobacteria	Actinobacteria	Actinomycetales	Actinomycetaceae	Actinomyces
Unc00lxr	Bacteria	Bacteroidetes	Bacteroidia	Bacteroidales	Bacteroidales (Unc00lxr)	Bacteroidales (Unc00lxr)
Unc00mei	Bacteria	Proteobacteria	Betaproteobacteria	Burkholderiales	Alcaligenaceae	Parasutterella
Unc00nr0	Bacteria	Bacteroidetes	Bacteroidia	Bacteroidales	Bacteroidales (Unc00nr0)	Bacteroidales (Unc00nr0)
Unc00v3b	Bacteria	Bacteroidetes	Bacteroidia	Bacteroidales	Rikenellaceae	Alistipes
Unc00xg5	Bacteria	Bacteroidetes	Bacteroidia	Bacteroidales	Bacteroidales (Unc00xg5)	Bacteroidales (Unc00xg5)
Unc00xi0	Bacteria	Bacteroidetes	Bacteroidia	Bacteroidales	Rikenellaceae	Alistipes
Unc00xk8	Bacteria	Firmicutes	Clostridia	Clostridiales	Lachnospiraceae	Lachnospiraceae (Unc00xk8)
Unc00y95	Bacteria	Firmicutes	Clostridia	Clostridiales	Lachnospiraceae	Lachnospiraceae (Unc00y95)
Unc00yde	Bacteria	Firmicutes	Clostridia	Clostridiales	Lachnospiraceae	Blautia
Unc00ye9	Bacteria	Firmicutes	Clostridia	Clostridiales	Lachnospiraceae	Lachnospiraceae (Unc00ye9)
Unc00zhm	Bacteria	Firmicutes	Clostridia	Clostridiales	Lachnospiraceae	Lachnospiraceae (Unc00zhm)
Unc0100q	Bacteria	Firmicutes	Clostridia	Clostridiales	Clostridiales (Parvimonas)	Parvimonas
Unc01277	Bacteria	Firmicutes	Clostridia	Clostridiales	Lachnospiraceae	Blautia
Unc01460	Bacteria	Firmicutes	Clostridia	Clostridiales	Ruminococcaceae	Ruminococcaceae (Unc01460)
Unc014my	Bacteria	Firmicutes	Clostridia	Clostridiales	Lachnospiraceae	Lachnospiraceae (Unc014my)
Unc01505	Bacteria	Firmicutes	Clostridia	Clostridiales	Lachnospiraceae	Blautia
Unc015im	Bacteria	Firmicutes	Clostridia	Clostridiales	Lachnospiraceae	Lachnospiraceae (Unc015im)
Unc0163x	Bacteria	Firmicutes	Clostridia	Clostridiales	Lachnospiraceae	Lachnospiraceae (Unc0163x)
Unc017a3	Bacteria	Firmicutes	Clostridia	Clostridiales	Lachnospiraceae	Roseburia
Unc019b0	Bacteria	Firmicutes	Clostridia	Clostridiales	Ruminococcaceae	Oscillibacter
Unc019nc	Bacteria	Bacteroidetes	Bacteroidia	Bacteroidales	Prevotellaceae	Prevotellaceae (Unc019nc)
Unc019wl	Bacteria	Firmicutes	Clostridia	Clostridiales	Ruminococcaceae	Subdoligranulum
Unc01c0o	Bacteria	Firmicutes	Clostridia	Clostridiales	Lachnospiraceae	Lachnospiraceae (Unc01c0o)
Unc01c0q	Bacteria	Firmicutes	Clostridia	Clostridiales	Lachnospiraceae	Lachnospiraceae (Unc01c0q)
Unc01ddf	Bacteria	Firmicutes	Clostridia	Clostridiales	Lachnospiraceae	Lachnospiraceae (Unc01ddf)
Unc01hbb	Bacteria	Fusobacteria	Fusobacteriia	Fusobacteriales	Fusobacteriaceae	Fusobacterium
Unc01n5f	Bacteria	Firmicutes	Bacilli	Lactobacillales	Aerococcaceae	Abiotrophia
Unc01nhp	Bacteria	Firmicutes	Clostridia	Clostridiales	Ruminococcaceae	Ruminococcaceae (Unc01nhp)
Unc01nzf	Bacteria	Firmicutes	Clostridia	Clostridiales	Clostridiales (Unc01nzf)	Clostridiales (Unc01nzf)
Unc01pz8	Bacteria	Firmicutes	Clostridia	Clostridiales	Ruminococcaceae	Ruminococcaceae (Unc01pz8)
Unc01w4o	Bacteria	Actinobacteria	Coriobacteriia	Coriobacteriales	Coriobacteriaceae	Collinsella
Unc01y8v	Bacteria	Firmicutes	Clostridia	Clostridiales	Ruminococcaceae	Fastidiosipila
Unc01yw2	Bacteria	Firmicutes	Clostridia	Clostridiales	Ruminococcaceae	Ruminococcaceae (Unc01yw2)
Unc02136	Bacteria	Firmicutes	Bacilli	Lactobacillales	Carnobacteriaceae	Dolosigranulum
Unc02996	Bacteria	Bacteroidetes	Bacteroidia	Bacteroidales	Prevotellaceae	Prevotella
Unc02afx	Bacteria	Bacteroidetes	Bacteroidia	Bacteroidales	Prevotellaceae	Prevotella
Unc02ee9	Bacteria	Firmicutes	Clostridia	Clostridiales	Lachnospiraceae	Lachnospira
Unc02f9r	Bacteria	Firmicutes	Clostridia	Clostridiales	Lachnospiraceae	Blautia
Unc02jcp	Bacteria	Actinobacteria	Actinobacteria	Actinomycetales	Actinomycetaceae	Actinomyces
Unc02jig	Bacteria	Actinobacteria	Actinobacteria	Actinomycetales	Actinomycetaceae	Varibaculum
Unc02myy	Bacteria	Firmicutes	Clostridia	Clostridiales	Lachnospiraceae	Anaerostipes
Unc02yp4	Bacteria	Firmicutes	Clostridia	Clostridiales	Ruminococcaceae	Ruminococcaceae (Unc02yp4)
Unc02zqp	Bacteria	Firmicutes	Clostridia	Clostridiales	Clostridiales (Anaerococcus)	Anaerococcus
Unc02ztv	Bacteria	Firmicutes	Clostridia	Clostridiales	Lachnospiraceae	Oribacterium
Unc03011	Bacteria	Firmicutes	Clostridia	Clostridiales	Christensenellaceae	Christensenellaceae (Unc03011)
Unc030yl	Bacteria	Firmicutes	Clostridia	Clostridiales	Clostridiales (Anaerococcus)	Anaerococcus
Unc0317w	Bacteria	Firmicutes	Clostridia	Clostridiales	Clostridiales (Unc0317w)	Clostridiales (Unc0317w)
Unc033rx	Bacteria	Actinobacteria	Actinobacteria	Corynebacteriales	Corynebacteriaceae	Corynebacteriaceae (Unc033rx)
Unc03433	Bacteria	Firmicutes	Clostridia	Clostridiales	Ruminococcaceae	Ruminococcaceae (Unc03433)
Unc0343z	Bacteria	Firmicutes	Clostridia	Clostridiales	Clostridiales (Peptoniphilus)	Peptoniphilus
Unc035ak	Bacteria	Bacteroidetes	Bacteroidia	Bacteroidales	Bacteroidales (Unc035ak)	Bacteroidales (Unc035ak)
Unc035xb	Bacteria	Firmicutes	Clostridia	Clostridiales	Ruminococcaceae	Ruminococcaceae (Unc035xb)
Unc03770	Bacteria	Proteobacteria	Gammaproteobacteria	Pseudomonadales	Moraxellaceae	Acinetobacter
Unc037st	Bacteria	Firmicutes	Clostridia	Clostridiales	Lachnospiraceae	Lachnospiraceae (Unc037st)
Unc038sl	Bacteria	Actinobacteria	Actinobacteria	Corynebacteriales	Corynebacteriaceae	Corynebacteriaceae (Unc038sl)
Unc03a7b	Bacteria	Firmicutes	Clostridia	Clostridiales	Lachnospiraceae	Lachnospiraceae (Unc03a7b)
Unc03dc5	Bacteria	Firmicutes	Clostridia	Clostridiales	Clostridiales (Unc03dc5)	Clostridiales (Unc03dc5)
Unc03ewh	Bacteria	Firmicutes	Clostridia	Clostridiales	Ruminococcaceae	Subdoligranulum
Unc03j0p	Bacteria	Firmicutes	Erysipelotrichia	Erysipelotrichales	Erysipelotrichaceae	Erysipelatoclostridium
Unc03jml	Bacteria	Bacteroidetes	Bacteroidia	Bacteroidales	Bacteroidales (Unc03jml)	Bacteroidales (Unc03jml)
Unc03uw6	Bacteria	Firmicutes	Clostridia	Clostridiales	Ruminococcaceae	Ruminococcaceae (Unc03uw6)
Unc03xkh	Bacteria	Proteobacteria	Alphaproteobacteria	Caulobacterales	Caulobacteraceae	Brevundimonas
Unc0408r	Bacteria	Firmicutes	Clostridia	Clostridiales	Lachnospiraceae	Anaerosporobacter
Unc04ba5	Archaea	Thaumarchaeota	Thaumarchaeota (Cenarchaeales)	Cenarchaeales	Cenarchaeaceae	Cenarchaeum
Unc04ee0	Bacteria	Firmicutes	Clostridia	Clostridiales	Peptostreptococcaceae	Paeniclostridium
Unc04is7	Bacteria	Bacteroidetes	Bacteroidia	Bacteroidales	Bacteroidales (Unc04is7)	Bacteroidales (Unc04is7)
Unc04l7l	Bacteria	Bacteroidetes	Bacteroidia	Bacteroidales	Rikenellaceae	Alistipes
Unc04r6a	Bacteria	Firmicutes	Clostridia	Clostridiales	Ruminococcaceae	Ruminococcaceae (Unc04r6a)
Unc04u2s	Bacteria	Actinobacteria	Actinobacteria	Corynebacteriales	Corynebacteriaceae	Corynebacteriaceae (Unc04u2s)
Unc04v7r	Bacteria	Bacteroidetes	Bacteroidia	Bacteroidales	Bacteroidales (Unc04v7r)	Bacteroidales (Unc04v7r)
Unc04wop	Bacteria	Firmicutes	Clostridia	Clostridiales	Peptostreptococcaceae	Terrisporobacter
Unc04y3m	Bacteria	Firmicutes	Clostridia	Clostridiales	Clostridiales (Anaerococcus)	Anaerococcus
Unc04zd2	Bacteria	Firmicutes	Clostridia	Clostridiales	Clostridiales (Unc04zd2)	Clostridiales (Unc04zd2)
Unc04zlo	Bacteria	Firmicutes	Clostridia	Clostridiales	Clostridiales (Finegoldia)	Finegoldia
Unc04zq9	Bacteria	Bacteroidetes	Bacteroidia	Bacteroidales	Porphyromonadaceae	Parabacteroides
Unc0509b	Bacteria	Firmicutes	Clostridia	Clostridiales	Lachnospiraceae	Lachnoclostridium
Unc050mf	Bacteria	Proteobacteria	Gammaproteobacteria	Pasteurellales	Pasteurellaceae	Haemophilus
Unc052sp	Bacteria	Firmicutes	Clostridia	Clostridiales	Ruminococcaceae	Subdoligranulum
Unc0546e	Bacteria	Actinobacteria	Actinobacteria	Corynebacteriales	Corynebacteriaceae	Lawsonella
Unc054am	Bacteria	Firmicutes	Negativicutes	Selenomonadales	Acidaminococcaceae	Phascolarctobacterium
Unc054lt	Bacteria	Bacteroidetes	Bacteroidia	Bacteroidales	Rikenellaceae	Rikenellaceae (Unc054lt)
Unc054m4	Bacteria	Firmicutes	Clostridia	Clostridiales	Ruminococcaceae	Flavonifractor
Unc056ir	Bacteria	Proteobacteria	Gammaproteobacteria	Pseudomonadales	Moraxellaceae	Acinetobacter
Unc057fi	Bacteria	Firmicutes	Clostridia	Clostridiales	Lachnospiraceae	Lachnospiraceae (Unc057fi)
Unc05b4q	Bacteria	Firmicutes	Bacilli	Lactobacillales	Lactobacillaceae	Lactobacillus
Unc05bd1	Bacteria	Bacteroidetes	Bacteroidia	Bacteroidales	Bacteroidaceae	Bacteroides
Unc05dge	Bacteria	Firmicutes	Clostridia	Clostridiales	Clostridiales (Anaerococcus)	Anaerococcus
Unc05hkv	Bacteria	Bacteroidetes	Bacteroidia	Bacteroidales	Porphyromonadaceae	Porphyromonas
Unc05lv0	Bacteria	Firmicutes	Clostridia	Clostridiales	Clostridiales (Peptoniphilus)	Peptoniphilus
Unc05m8w	Bacteria	Firmicutes	Clostridia	Clostridiales	Lachnospiraceae	Roseburia
Unc05mrd	Bacteria	Verrucomicrobia	Verrucomicrobiae	Verrucomicrobiales	Verrucomicrobiaceae	Akkermansia
Unc05muq	Bacteria	Firmicutes	Bacilli	Lactobacillales	Streptococcaceae	Streptococcus
Unc05ncf	Bacteria	Firmicutes	Clostridia	Clostridiales	Clostridiales (Peptoniphilus)	Peptoniphilus
Unc05nru	Bacteria	Firmicutes	Erysipelotrichia	Erysipelotrichales	Erysipelotrichaceae	Erysipelotrichaceae (Unc05nru)
Unc05quh	Bacteria	Firmicutes	Erysipelotrichia	Erysipelotrichales	Erysipelotrichaceae	Solobacterium
Unc05quo	Bacteria	Actinobacteria	Coriobacteriia	Coriobacteriales	Coriobacteriaceae	Atopobium
Unc05t0j	Bacteria	Firmicutes	Clostridia	Clostridiales	Ruminococcaceae	Ruminococcaceae (Unc05t0j)
Unc13376	Bacteria	Proteobacteria	Deltaproteobacteria	Desulfovibrionales	Desulfovibrionaceae	Bilophila
Unc13910	Bacteria	Firmicutes	Clostridia	Clostridiales	Ruminococcaceae	Ruminococcaceae (Unc13910)
Unc14708	Bacteria	Firmicutes	Clostridia	Clostridiales	Lachnospiraceae	Lachnospiraceae (Unc14708)
Unc19748	Bacteria	Firmicutes	Clostridia	Clostridiales	Lachnospiraceae	Lachnospiraceae (Unc19748)
Unc24094	Bacteria	Bacteroidetes	Bacteroidia	Bacteroidales	Bacteroidales (Unc24094)	Bacteroidales (Unc24094)
Unc30265	Bacteria	Firmicutes	Erysipelotrichia	Erysipelotrichales	Erysipelotrichaceae	Turicibacter
Unc34002	Bacteria	Firmicutes	Clostridia	Clostridiales	Clostridiales (Tissierella)	Tissierella
Unc34620	Bacteria	Firmicutes	Clostridia	Clostridiales	Clostridiales (Guggenheimella)	Guggenheimella
Unc37191	Bacteria	Bacteroidetes	Bacteroidia	Bacteroidales	Bacteroidales (Unc37191)	Bacteroidales (Unc37191)
Unc37317	Bacteria	Bacteroidetes	Bacteroidia	Bacteroidales	Bacteroidales (Unc37317)	Bacteroidales (Unc37317)
Unc39305	Bacteria	Bacteroidetes	Bacteroidia	Bacteroidales	Bacteroidales (Unc39305)	Bacteroidales (Unc39305)
Unc40855	Bacteria	Firmicutes	Clostridia	Clostridiales	Lachnospiraceae	Lachnospiraceae (Unc40855)
Unc42634	Bacteria	Firmicutes	Clostridia	Clostridiales	Lachnospiraceae	Lachnospiraceae (Unc42634)
Unc43187	Bacteria	Bacteroidetes	Bacteroidia	Bacteroidales	Porphyromonadaceae	Butyricimonas
Unc43197	Bacteria	Firmicutes	Clostridia	Clostridiales	Clostridiales (Ezakiella)	Ezakiella
Unc45649	Bacteria	Firmicutes	Clostridia	Clostridiales	Ruminococcaceae	Ruminiclostridium
Unc46053	Bacteria	Bacteroidetes	Bacteroidia	Bacteroidales	Rikenellaceae	Alistipes
Unc48286	Bacteria	Firmicutes	Clostridia	Clostridiales	Lachnospiraceae	Fusicatenibacter
Unc58327	Bacteria	Bacteroidetes	Bacteroidia	Bacteroidales	Bacteroidales (Unc58327)	Bacteroidales (Unc58327)
Unc59386	Bacteria	Bacteroidetes	Bacteroidia	Bacteroidales	Rikenellaceae	Alistipes
Unc63248	Bacteria	Firmicutes	Clostridia	Clostridiales	Ruminococcaceae	Ruminococcaceae (Unc63248)
Unc64172	Bacteria	Firmicutes	Clostridia	Clostridiales	Ruminococcaceae	Faecalibacterium
Unc65343	Bacteria	Firmicutes	Clostridia	Clostridiales	Ruminococcaceae	Ruminococcaceae (Unc65343)
Unc69124	Bacteria	Firmicutes	Clostridia	Clostridiales	Clostridiales (Unc69124)	Clostridiales (Unc69124)
Unc73663	Bacteria	Bacteroidetes	Bacteroidia	Bacteroidales	Bacteroidales (Unc73663)	Bacteroidales (Unc73663)
Unc81229	Bacteria	Proteobacteria	Alphaproteobacteria	Rhizobiales	Methylobacteriaceae	Methylobacterium
Unc84292	Bacteria	Firmicutes	Clostridia	Clostridiales	Ruminococcaceae	Ruminococcaceae (Unc84292)
Unc89386	Bacteria	Firmicutes	Clostridia	Clostridiales	Lachnospiraceae	Lachnospiraceae (Unc89386)
Unc91094	Bacteria	Firmicutes	Clostridia	Clostridiales	Lachnospiraceae	Dorea
Unc91193	Bacteria	Proteobacteria	Gammaproteobacteria	Enterobacteriales	Enterobacteriaceae	Morganella
Unc91512	Bacteria	Firmicutes	Negativicutes	Selenomonadales	Veillonellaceae	Dialister
Unc92120	Bacteria	Firmicutes	Clostridia	Clostridiales	Lachnospiraceae	Lachnospiraceae (Unc92120)
UncAna95	Bacteria	Firmicutes	Clostridia	Clostridiales	Clostridiales (UncAna95)	Clostridiales (UncAna95)
UncB6150	Bacteria	Firmicutes	Negativicutes	Selenomonadales	Veillonellaceae	Veillonella
UncCl259	Bacteria	Firmicutes	Clostridia	Clostridiales	Ruminococcaceae	Ruminiclostridium
UncCl291	Bacteria	Firmicutes	Clostridia	Clostridiales	Clostridiales (UncCl291)	Clostridiales (UncCl291)
UncCl857	Bacteria	Firmicutes	Clostridia	Clostridiales	Lachnospiraceae	Lachnoclostridium
UncG3786	Bacteria	Proteobacteria	Gammaproteobacteria	Enterobacteriales	Enterobacteriaceae	Escherichia/Shigella
UncO1472	Bacteria	Proteobacteria	Betaproteobacteria	Burkholderiales	Comamonadaceae	Aquabacterium
UncO6106	Bacteria	Firmicutes	Clostridia	Clostridiales	Ruminococcaceae	Ruminococcaceae (UncO6106)
UncO6479	Bacteria	Firmicutes	Clostridia	Clostridiales	Lachnospiraceae	Lachnospira
UncO8895	Bacteria	Firmicutes	Clostridia	Clostridiales	Lachnospiraceae	Lachnospiraceae (UncO8895)
UncR2606	Bacteria	Firmicutes	Clostridia	Clostridiales	Lachnospiraceae	Lachnospiraceae (UncR2606)
UncR4966	Bacteria	Firmicutes	Clostridia	Clostridiales	Clostridiales (UncR4966)	Clostridiales (UncR4966)
UncSele7	Bacteria	Firmicutes	Negativicutes	Selenomonadales	Veillonellaceae	Centipeda
UncSta97	Bacteria	Firmicutes	Bacilli	Bacillales	Staphylococcaceae	Staphylococcus
UncTepi3	Bacteria	Proteobacteria	Betaproteobacteria	Burkholderiales	Comamonadaceae	Tepidimonas
UncTer61	Bacteria	Firmicutes	Clostridia	Clostridiales	Peptostreptococcaceae	Romboutsia
Unid1924	Bacteria	Proteobacteria	Gammaproteobacteria	Enterobacteriales	Enterobacteriaceae	Proteus
Unid1952	Bacteria	Firmicutes	Bacilli	Lactobacillales	Streptococcaceae	Streptococcus
Unid2117	Bacteria	Firmicutes	Clostridia	Clostridiales	Clostridiales (Anaerococcus)	Anaerococcus
Unid3064	Bacteria	Bacteroidetes	Bacteroidia	Bacteroidales	Porphyromonadaceae	Odoribacter
Unidded5	Bacteria	Bacteroidetes	Bacteroidia	Bacteroidales	Rikenellaceae	Rikenellaceae (Unidded5)
Unide333	Bacteria	Firmicutes	Clostridia	Clostridiales	Lachnospiraceae	Lachnoclostridium
Unide752	Bacteria	Firmicutes	Clostridia	Clostridiales	Clostridiales (Murdochiella)	Murdochiella
VeeSpec9	Bacteria	Firmicutes	Negativicutes	Selenomonadales	Veillonellaceae	Veillonella

## Sheet: Kingdom
	Gillespie.FP2011.F	Gillespie.FP2011.G	Gillespie.FP2011.P	Gillespie.FP2011.S	Gillespie.FP2011.SF	Gillespie.FP2012.F	Gillespie.FP2012.G	Gillespie.FP2012.P	Gillespie.FP2012.S	Gillespie.FP2012.SF	Gillespie.FP2013.F	Gillespie.FP2013.G	Gillespie.FP2013.S	Gillespie.FP2013.SF	Gillespie.FP2013.p	Gillespie.FP2014.F	Gillespie.FP2014.G	Gillespie.FP2014.S	Gillespie.FP2014.SF	Gillespie.FP2014.p	Gillespie.FP2015.F	Gillespie.FP2015.G	Gillespie.FP2015.S	Gillespie.FP2015.SF	Gillespie.FP2015.p	Gillespie.FP2016.F	Gillespie.FP2016.G	Gillespie.FP2016.P	Gillespie.FP2016.S	Gillespie.FP2016.SF	Gillespie.FP2017.F	Gillespie.FP2017.G	Gillespie.FP2017.P	Gillespie.FP2017.S	Gillespie.FP2017.SF	Gillespie.FP2018.F	Gillespie.FP2018.G	Gillespie.FP2018.P	Gillespie.FP2018.S	Gillespie.FP2018.SF	Gillespie.FP2019.F	Gillespie.FP2019.G	Gillespie.FP2019.P	Gillespie.FP2019.S	Gillespie.FP2019.SF	Gillespie.FP2020.G	Gillespie.FP2020.S	Gillespie.FP2020.SF
Archaea	0	0	0	0	0	0	0	0	0	0	0	0	0	0	0	0	0	0	0	0	0	0	0	0	0	0	0	0	0	0	0	0	0	0	1	0	0	0	0	0	0	0	0	0	11	0	0	0
Bacteria	6170	6170	6170	6170	6170	6170	6170	6170	6170	6170	6170	6170	6170	6170	6170	6170	6170	6170	6170	6170	6170	6170	6170	6170	6170	6170	6170	6170	6170	6170	6170	6170	6170	6170	6169	6170	6170	6170	6170	6170	6170	6170	6170	6170	6159	6170	6170	6170

## Sheet: Phylum
	Gillespie.FP2011.F	Gillespie.FP2011.G	Gillespie.FP2011.P	Gillespie.FP2011.S	Gillespie.FP2011.SF	Gillespie.FP2012.F	Gillespie.FP2012.G	Gillespie.FP2012.P	Gillespie.FP2012.S	Gillespie.FP2012.SF	Gillespie.FP2013.F	Gillespie.FP2013.G	Gillespie.FP2013.S	Gillespie.FP2013.SF	Gillespie.FP2013.p	Gillespie.FP2014.F	Gillespie.FP2014.G	Gillespie.FP2014.S	Gillespie.FP2014.SF	Gillespie.FP2014.p	Gillespie.FP2015.F	Gillespie.FP2015.G	Gillespie.FP2015.S	Gillespie.FP2015.SF	Gillespie.FP2015.p	Gillespie.FP2016.F	Gillespie.FP2016.G	Gillespie.FP2016.P	Gillespie.FP2016.S	Gillespie.FP2016.SF	Gillespie.FP2017.F	Gillespie.FP2017.G	Gillespie.FP2017.P	Gillespie.FP2017.S	Gillespie.FP2017.SF	Gillespie.FP2018.F	Gillespie.FP2018.G	Gillespie.FP2018.P	Gillespie.FP2018.S	Gillespie.FP2018.SF	Gillespie.FP2019.F	Gillespie.FP2019.G	Gillespie.FP2019.P	Gillespie.FP2019.S	Gillespie.FP2019.SF	Gillespie.FP2020.G	Gillespie.FP2020.S	Gillespie.FP2020.SF
Archaea; Thaumarchaeota	0	0	0	0	0	0	0	0	0	0	0	0	0	0	0	0	0	0	0	0	0	0	0	0	0	0	0	0	0	0	0	0	0	0	1	0	0	0	0	0	0	0	0	0	11	0	0	0
Bacteria; Actinobacteria	13	0	2	6	7	8	32	1	2	5	1	3	1	2	7	0	0	0	0	0	789	344	629	1391	1386	1223	1428	916	1506	2311	80	64	9	37	129	35	9	27	21	10	9	17	0	0	7	927	3278	871
Bacteria; Bacteroidetes	0	0	0	0	1	2	163	0	3	16	0	0	0	0	1	50	1	4	5	87	0	0	1	1	0	0	0	0	0	1	8	7	1	4	53	0	0	1	0	0	6	1048	0	1	5	4	2	5
Bacteria; Cyanobacteria	0	0	0	0	0	0	0	0	198	0	0	0	0	0	0	0	0	1	0	0	0	0	0	0	0	0	0	0	0	0	0	3	0	0	0	0	0	0	0	0	0	0	0	0	0	0	0	0
Bacteria; Firmicutes	5860	5400	2552	1625	5732	2295	5419	2	1898	2133	4943	3746	1484	4724	3852	4841	6165	1645	6136	1427	3493	3905	75	3119	337	1671	425	1679	879	260	5989	5736	6108	6092	5931	1035	1712	2343	3894	2616	4517	2956	7	5	3553	1633	760	904
Bacteria; Fusobacteria	0	0	0	0	0	0	5	0	0	0	0	0	0	0	0	0	0	3	0	0	0	0	0	0	0	0	0	0	0	0	0	0	0	0	0	1	5	0	0	1	0	0	0	0	0	4	0	0
Bacteria; Proteobacteria	297	770	3616	4539	430	3865	548	6167	4069	4015	1226	2421	4685	1444	2310	1279	4	4517	29	4656	1888	1921	5465	1659	4447	3276	4316	3575	3785	3598	93	358	52	37	53	5099	4444	3798	2255	3543	1638	2149	6162	6164	2594	3602	2130	4390
Bacteria; Verrucomicrobia	0	0	0	0	0	0	3	0	0	1	0	0	0	0	0	0	0	0	0	0	0	0	0	0	0	0	1	0	0	0	0	2	0	0	3	0	0	1	0	0	0	0	1	0	0	0	0	0

## Sheet: Class
	Gillespie.FP2011.F	Gillespie.FP2011.G	Gillespie.FP2011.P	Gillespie.FP2011.S	Gillespie.FP2011.SF	Gillespie.FP2012.F	Gillespie.FP2012.G	Gillespie.FP2012.P	Gillespie.FP2012.S	Gillespie.FP2012.SF	Gillespie.FP2013.F	Gillespie.FP2013.G	Gillespie.FP2013.S	Gillespie.FP2013.SF	Gillespie.FP2013.p	Gillespie.FP2014.F	Gillespie.FP2014.G	Gillespie.FP2014.S	Gillespie.FP2014.SF	Gillespie.FP2014.p	Gillespie.FP2015.F	Gillespie.FP2015.G	Gillespie.FP2015.S	Gillespie.FP2015.SF	Gillespie.FP2015.p	Gillespie.FP2016.F	Gillespie.FP2016.G	Gillespie.FP2016.P	Gillespie.FP2016.S	Gillespie.FP2016.SF	Gillespie.FP2017.F	Gillespie.FP2017.G	Gillespie.FP2017.P	Gillespie.FP2017.S	Gillespie.FP2017.SF	Gillespie.FP2018.F	Gillespie.FP2018.G	Gillespie.FP2018.P	Gillespie.FP2018.S	Gillespie.FP2018.SF	Gillespie.FP2019.F	Gillespie.FP2019.G	Gillespie.FP2019.P	Gillespie.FP2019.S	Gillespie.FP2019.SF	Gillespie.FP2020.G	Gillespie.FP2020.S	Gillespie.FP2020.SF
Archaea; Thaumarchaeota; Thaumarchaeota (Cenarchaeales)	0	0	0	0	0	0	0	0	0	0	0	0	0	0	0	0	0	0	0	0	0	0	0	0	0	0	0	0	0	0	0	0	0	0	1	0	0	0	0	0	0	0	0	0	11	0	0	0
Bacteria; Actinobacteria; Actinobacteria	3	0	0	2	4	8	31	1	2	5	0	2	1	1	1	0	0	0	0	0	789	341	629	1390	1386	1216	1415	904	1497	2309	80	64	9	37	129	35	9	27	21	9	9	12	0	0	6	910	3223	871
Bacteria; Actinobacteria; Coriobacteriia	10	0	2	4	3	0	1	0	0	0	1	1	0	1	6	0	0	0	0	0	0	3	0	1	0	7	13	12	9	2	0	0	0	0	0	0	0	0	0	1	0	5	0	0	1	17	55	0
Bacteria; Bacteroidetes; Bacteroidia	0	0	0	0	1	2	161	0	3	16	0	0	0	0	1	50	1	4	5	87	0	0	1	1	0	0	0	0	0	1	8	7	1	4	53	0	0	1	0	0	6	1048	0	1	5	4	2	5
Bacteria; Bacteroidetes; Flavobacteriia	0	0	0	0	0	0	2	0	0	0	0	0	0	0	0	0	0	0	0	0	0	0	0	0	0	0	0	0	0	0	0	0	0	0	0	0	0	0	0	0	0	0	0	0	0	0	0	0
Bacteria; Cyanobacteria; Chloroplast	0	0	0	0	0	0	0	0	198	0	0	0	0	0	0	0	0	1	0	0	0	0	0	0	0	0	0	0	0	0	0	3	0	0	0	0	0	0	0	0	0	0	0	0	0	0	0	0
Bacteria; Firmicutes; Bacilli	36	14	16	14	28	2160	103	0	1777	1984	757	73	808	692	430	503	2	1448	1	43	443	80	38	412	101	46	42	775	502	24	5922	4035	6101	6084	5570	30	3	2239	3842	13	593	123	1	3	530	14	85	26
Bacteria; Firmicutes; Clostridia	5716	5230	2488	1489	5567	135	5157	2	121	149	4070	3533	667	3941	3392	4338	6163	197	6135	1384	305	632	33	790	224	19	67	11	21	23	66	1667	7	8	352	897	1355	37	23	2476	3656	2759	5	1	2776	91	22	33
Bacteria; Firmicutes; Erysipelotrichia	59	15	48	121	51	0	21	0	0	0	0	0	0	0	0	0	0	0	0	0	0	0	0	0	1	0	0	0	0	0	0	0	0	0	3	93	36	54	21	113	261	45	1	0	245	0	0	0
Bacteria; Firmicutes; Negativicutes	49	141	0	1	86	0	138	0	0	0	116	140	9	91	30	0	0	0	0	0	2745	3193	4	1917	11	1606	316	893	356	213	1	34	0	0	6	15	318	13	8	14	7	29	0	1	2	1528	653	845
Bacteria; Fusobacteria; Fusobacteriia	0	0	0	0	0	0	5	0	0	0	0	0	0	0	0	0	0	3	0	0	0	0	0	0	0	0	0	0	0	0	0	0	0	0	0	1	5	0	0	1	0	0	0	0	0	4	0	0
Bacteria; Proteobacteria; Alphaproteobacteria	0	0	0	0	0	0	0	0	0	0	0	0	0	0	0	0	0	0	0	4	0	0	0	0	0	0	0	0	0	0	0	1	0	0	1	0	0	1028	1207	0	0	0	0	0	0	0	0	0
Bacteria; Proteobacteria; Betaproteobacteria	0	0	0	0	0	576	4	0	624	602	0	0	1	0	0	162	0	699	0	0	0	0	0	0	0	0	0	0	0	0	0	0	0	0	1	0	0	0	0	0	0	0	0	0	0	0	0	0
Bacteria; Proteobacteria; Deltaproteobacteria	0	0	0	0	0	0	2	0	0	0	0	0	0	0	0	0	0	0	0	0	0	0	0	0	0	0	0	0	0	0	0	0	0	0	0	0	0	0	0	0	0	0	0	0	0	0	0	0
Bacteria; Proteobacteria; Epsilonproteobacteria	0	0	0	0	0	0	0	0	0	0	0	0	0	0	0	0	0	0	0	0	0	1	0	0	0	0	3	0	0	0	0	0	0	0	0	0	14	0	0	0	0	3	0	0	0	0	0	0
Bacteria; Proteobacteria; Gammaproteobacteria	297	770	3616	4539	430	3289	542	6167	3445	3413	1226	2421	4684	1444	2310	1117	4	3818	29	4652	1888	1920	5465	1659	4447	3276	4313	3575	3785	3598	93	357	52	37	51	5099	4430	2770	1048	3543	1638	2146	6162	6164	2594	3602	2130	4390
Bacteria; Verrucomicrobia; Verrucomicrobiae	0	0	0	0	0	0	3	0	0	1	0	0	0	0	0	0	0	0	0	0	0	0	0	0	0	0	1	0	0	0	0	2	0	0	3	0	0	1	0	0	0	0	1	0	0	0	0	0

## Sheet: Order
	Gillespie.FP2011.F	Gillespie.FP2011.G	Gillespie.FP2011.P	Gillespie.FP2011.S	Gillespie.FP2011.SF	Gillespie.FP2012.F	Gillespie.FP2012.G	Gillespie.FP2012.P	Gillespie.FP2012.S	Gillespie.FP2012.SF	Gillespie.FP2013.F	Gillespie.FP2013.G	Gillespie.FP2013.S	Gillespie.FP2013.SF	Gillespie.FP2013.p	Gillespie.FP2014.F	Gillespie.FP2014.G	Gillespie.FP2014.S	Gillespie.FP2014.SF	Gillespie.FP2014.p	Gillespie.FP2015.F	Gillespie.FP2015.G	Gillespie.FP2015.S	Gillespie.FP2015.SF	Gillespie.FP2015.p	Gillespie.FP2016.F	Gillespie.FP2016.G	Gillespie.FP2016.P	Gillespie.FP2016.S	Gillespie.FP2016.SF	Gillespie.FP2017.F	Gillespie.FP2017.G	Gillespie.FP2017.P	Gillespie.FP2017.S	Gillespie.FP2017.SF	Gillespie.FP2018.F	Gillespie.FP2018.G	Gillespie.FP2018.P	Gillespie.FP2018.S	Gillespie.FP2018.SF	Gillespie.FP2019.F	Gillespie.FP2019.G	Gillespie.FP2019.P	Gillespie.FP2019.S	Gillespie.FP2019.SF	Gillespie.FP2020.G	Gillespie.FP2020.S	Gillespie.FP2020.SF
Archaea; Thaumarchaeota; Thaumarchaeota (Cenarchaeales); Cenarchaeales	0	0	0	0	0	0	0	0	0	0	0	0	0	0	0	0	0	0	0	0	0	0	0	0	0	0	0	0	0	0	0	0	0	0	1	0	0	0	0	0	0	0	0	0	11	0	0	0
Bacteria; Actinobacteria; Actinobacteria; Actinomycetales	3	0	0	0	4	0	4	0	1	0	0	0	0	0	0	0	0	0	0	0	4	1	0	3	2	1	2	7	5	1	0	0	0	0	2	6	2	2	2	0	1	2	0	0	4	0	0	0
Bacteria; Actinobacteria; Actinobacteria; Bifidobacteriales	0	0	0	1	0	6	14	1	1	5	0	0	1	0	0	0	0	0	0	0	785	339	629	1386	1383	1200	1401	859	1482	2302	1	0	0	0	2	18	7	25	19	8	1	10	0	0	0	909	3223	871
Bacteria; Actinobacteria; Actinobacteria; Corynebacteriales	0	0	0	0	0	0	9	0	0	0	0	0	0	0	0	0	0	0	0	0	0	0	0	0	0	0	0	0	0	0	11	22	6	22	98	0	0	0	0	0	7	0	0	0	0	1	0	0
Bacteria; Actinobacteria; Actinobacteria; Micrococcales	0	0	0	1	0	2	4	0	0	0	0	2	0	1	1	0	0	0	0	0	0	1	0	1	1	15	12	38	10	6	68	42	3	15	27	11	0	0	0	1	0	0	0	0	2	0	0	0
Bacteria; Actinobacteria; Coriobacteriia; Coriobacteriales	10	0	2	4	3	0	1	0	0	0	1	1	0	1	6	0	0	0	0	0	0	3	0	1	0	7	13	12	9	2	0	0	0	0	0	0	0	0	0	1	0	5	0	0	1	17	55	0
Bacteria; Bacteroidetes; Bacteroidia; Bacteroidales	0	0	0	0	1	2	161	0	3	16	0	0	0	0	1	50	1	4	5	87	0	0	1	1	0	0	0	0	0	1	8	7	1	4	53	0	0	1	0	0	6	1048	0	1	5	4	2	5
Bacteria; Bacteroidetes; Flavobacteriia; Flavobacteriales	0	0	0	0	0	0	2	0	0	0	0	0	0	0	0	0	0	0	0	0	0	0	0	0	0	0	0	0	0	0	0	0	0	0	0	0	0	0	0	0	0	0	0	0	0	0	0	0
Bacteria; Cyanobacteria; Chloroplast; Chloroplast (PopTri23)	0	0	0	0	0	0	0	0	198	0	0	0	0	0	0	0	0	1	0	0	0	0	0	0	0	0	0	0	0	0	0	3	0	0	0	0	0	0	0	0	0	0	0	0	0	0	0	0
Bacteria; Firmicutes; Bacilli; Bacillales	3	0	1	0	1	0	33	0	0	2	178	53	714	71	343	9	0	7	0	22	1	1	0	0	0	2	1	11	0	0	3	7	5538	4889	4	5	0	1088	3138	3	20	5	0	0	6	3	14	6
Bacteria; Firmicutes; Bacilli; Lactobacillales	33	14	15	14	27	2160	70	0	1777	1982	579	20	94	621	87	494	2	1441	1	21	442	79	38	412	101	44	41	764	502	24	5919	4028	563	1195	5566	25	3	1151	704	10	573	118	1	3	524	11	71	20
Bacteria; Firmicutes; Clostridia; Clostridiales	5716	5230	2488	1489	5567	135	5157	2	121	149	4070	3533	667	3941	3392	4338	6163	197	6135	1384	305	632	33	790	224	19	67	11	21	23	66	1667	7	8	352	897	1355	37	23	2476	3656	2759	5	1	2776	91	22	33
Bacteria; Firmicutes; Erysipelotrichia; Erysipelotrichales	59	15	48	121	51	0	21	0	0	0	0	0	0	0	0	0	0	0	0	0	0	0	0	0	1	0	0	0	0	0	0	0	0	0	3	93	36	54	21	113	261	45	1	0	245	0	0	0
Bacteria; Firmicutes; Negativicutes; Selenomonadales	49	141	0	1	86	0	138	0	0	0	116	140	9	91	30	0	0	0	0	0	2745	3193	4	1917	11	1606	316	893	356	213	1	34	0	0	6	15	318	13	8	14	7	29	0	1	2	1528	653	845
Bacteria; Fusobacteria; Fusobacteriia; Fusobacteriales	0	0	0	0	0	0	5	0	0	0	0	0	0	0	0	0	0	3	0	0	0	0	0	0	0	0	0	0	0	0	0	0	0	0	0	1	5	0	0	1	0	0	0	0	0	4	0	0
Bacteria; Proteobacteria; Alphaproteobacteria; Caulobacterales	0	0	0	0	0	0	0	0	0	0	0	0	0	0	0	0	0	0	0	0	0	0	0	0	0	0	0	0	0	0	0	1	0	0	0	0	0	0	0	0	0	0	0	0	0	0	0	0
Bacteria; Proteobacteria; Alphaproteobacteria; Rhizobiales	0	0	0	0	0	0	0	0	0	0	0	0	0	0	0	0	0	0	0	4	0	0	0	0	0	0	0	0	0	0	0	0	0	0	1	0	0	0	0	0	0	0	0	0	0	0	0	0
Bacteria; Proteobacteria; Alphaproteobacteria; Rhodospirillales	0	0	0	0	0	0	0	0	0	0	0	0	0	0	0	0	0	0	0	0	0	0	0	0	0	0	0	0	0	0	0	0	0	0	0	0	0	1028	1207	0	0	0	0	0	0	0	0	0
Bacteria; Proteobacteria; Betaproteobacteria; Burkholderiales	0	0	0	0	0	576	4	0	624	602	0	0	1	0	0	162	0	699	0	0	0	0	0	0	0	0	0	0	0	0	0	0	0	0	1	0	0	0	0	0	0	0	0	0	0	0	0	0
Bacteria; Proteobacteria; Deltaproteobacteria; Desulfovibrionales	0	0	0	0	0	0	2	0	0	0	0	0	0	0	0	0	0	0	0	0	0	0	0	0	0	0	0	0	0	0	0	0	0	0	0	0	0	0	0	0	0	0	0	0	0	0	0	0
Bacteria; Proteobacteria; Epsilonproteobacteria; Campylobacterales	0	0	0	0	0	0	0	0	0	0	0	0	0	0	0	0	0	0	0	0	0	1	0	0	0	0	3	0	0	0	0	0	0	0	0	0	14	0	0	0	0	3	0	0	0	0	0	0
Bacteria; Proteobacteria; Gammaproteobacteria; Enterobacteriales	296	770	3548	3425	430	3279	434	1	3444	3409	1224	2418	4679	1443	2310	1038	0	3561	0	5	1888	1919	5465	1659	4447	3276	4310	3575	3783	3596	81	355	51	35	45	5096	4389	2769	1048	3542	1638	2144	6162	6164	2590	3528	2108	4272
Bacteria; Proteobacteria; Gammaproteobacteria; Pasteurellales	0	0	0	0	0	2	0	0	0	0	0	0	0	0	0	0	0	0	0	0	0	0	0	0	0	0	3	0	2	2	0	1	0	0	0	2	41	1	0	1	0	0	0	0	0	73	21	117
Bacteria; Proteobacteria; Gammaproteobacteria; Pseudomonadales	1	0	0	0	0	8	99	6166	1	4	0	1	0	1	0	79	4	257	29	4647	0	1	0	0	0	0	0	0	0	0	12	1	1	2	6	0	0	0	0	0	0	2	0	0	4	1	1	1
Bacteria; Proteobacteria; Gammaproteobacteria; Xanthomonadales	0	0	68	1114	0	0	9	0	0	0	2	2	5	0	0	0	0	0	0	0	0	0	0	0	0	0	0	0	0	0	0	0	0	0	0	1	0	0	0	0	0	0	0	0	0	0	0	0
Bacteria; Verrucomicrobia; Verrucomicrobiae; Verrucomicrobiales	0	0	0	0	0	0	3	0	0	1	0	0	0	0	0	0	0	0	0	0	0	0	0	0	0	0	1	0	0	0	0	2	0	0	3	0	0	1	0	0	0	0	1	0	0	0	0	0

## Sheet: Family
	Gillespie.FP2011.F	Gillespie.FP2011.G	Gillespie.FP2011.P	Gillespie.FP2011.S	Gillespie.FP2011.SF	Gillespie.FP2012.F	Gillespie.FP2012.G	Gillespie.FP2012.P	Gillespie.FP2012.S	Gillespie.FP2012.SF	Gillespie.FP2013.F	Gillespie.FP2013.G	Gillespie.FP2013.S	Gillespie.FP2013.SF	Gillespie.FP2013.p	Gillespie.FP2014.F	Gillespie.FP2014.G	Gillespie.FP2014.S	Gillespie.FP2014.SF	Gillespie.FP2014.p	Gillespie.FP2015.F	Gillespie.FP2015.G	Gillespie.FP2015.S	Gillespie.FP2015.SF	Gillespie.FP2015.p	Gillespie.FP2016.F	Gillespie.FP2016.G	Gillespie.FP2016.P	Gillespie.FP2016.S	Gillespie.FP2016.SF	Gillespie.FP2017.F	Gillespie.FP2017.G	Gillespie.FP2017.P	Gillespie.FP2017.S	Gillespie.FP2017.SF	Gillespie.FP2018.F	Gillespie.FP2018.G	Gillespie.FP2018.P	Gillespie.FP2018.S	Gillespie.FP2018.SF	Gillespie.FP2019.F	Gillespie.FP2019.G	Gillespie.FP2019.P	Gillespie.FP2019.S	Gillespie.FP2019.SF	Gillespie.FP2020.G	Gillespie.FP2020.S	Gillespie.FP2020.SF
Archaea; Thaumarchaeota; Thaumarchaeota (Cenarchaeales); Cenarchaeales; Cenarchaeaceae	0	0	0	0	0	0	0	0	0	0	0	0	0	0	0	0	0	0	0	0	0	0	0	0	0	0	0	0	0	0	0	0	0	0	1	0	0	0	0	0	0	0	0	0	11	0	0	0
Bacteria; Actinobacteria; Actinobacteria; Actinomycetales; Actinomycetaceae	3	0	0	0	4	0	4	0	1	0	0	0	0	0	0	0	0	0	0	0	4	1	0	3	2	1	2	7	5	1	0	0	0	0	2	6	2	2	2	0	1	2	0	0	4	0	0	0
Bacteria; Actinobacteria; Actinobacteria; Bifidobacteriales; Bifidobacteriaceae	0	0	0	1	0	6	14	1	1	5	0	0	1	0	0	0	0	0	0	0	785	339	629	1386	1383	1200	1401	859	1482	2302	1	0	0	0	2	18	7	25	19	8	1	10	0	0	0	909	3223	871
Bacteria; Actinobacteria; Actinobacteria; Corynebacteriales; Corynebacteriaceae	0	0	0	0	0	0	9	0	0	0	0	0	0	0	0	0	0	0	0	0	0	0	0	0	0	0	0	0	0	0	11	22	6	22	98	0	0	0	0	0	7	0	0	0	0	1	0	0
Bacteria; Actinobacteria; Actinobacteria; Micrococcales; Micrococcaceae	0	0	0	1	0	2	4	0	0	0	0	2	0	1	1	0	0	0	0	0	0	1	0	1	1	15	12	38	10	6	68	42	3	15	27	11	0	0	0	1	0	0	0	0	2	0	0	0
Bacteria; Actinobacteria; Coriobacteriia; Coriobacteriales; Coriobacteriaceae	10	0	2	4	3	0	1	0	0	0	1	1	0	1	6	0	0	0	0	0	0	3	0	1	0	7	13	12	9	2	0	0	0	0	0	0	0	0	0	1	0	5	0	0	1	17	55	0
Bacteria; Bacteroidetes; Bacteroidia; Bacteroidales; Bacteroidaceae	0	0	0	0	1	1	62	0	0	0	0	0	0	0	1	50	1	3	4	76	0	0	0	1	0	0	0	0	0	1	0	0	0	0	4	0	0	1	0	0	5	1047	0	1	5	0	1	0
Bacteria; Bacteroidetes; Bacteroidia; Bacteroidales; Bacteroidales (Unc00fal)	0	0	0	0	0	0	2	0	0	0	0	0	0	0	0	0	0	0	0	0	0	0	0	0	0	0	0	0	0	0	0	0	0	0	0	0	0	0	0	0	0	0	0	0	0	0	0	0
Bacteria; Bacteroidetes; Bacteroidia; Bacteroidales; Bacteroidales (Unc00jgr)	0	0	0	0	0	0	1	0	0	0	0	0	0	0	0	0	0	0	0	0	0	0	0	0	0	0	0	0	0	0	0	0	0	0	0	0	0	0	0	0	0	0	0	0	0	0	0	0
Bacteria; Bacteroidetes; Bacteroidia; Bacteroidales; Bacteroidales (Unc00krl)	0	0	0	0	0	0	18	0	0	3	0	0	0	0	0	0	0	0	0	6	0	0	0	0	0	0	0	0	0	0	0	0	0	0	0	0	0	0	0	0	1	0	0	0	0	0	0	0
Bacteria; Bacteroidetes; Bacteroidia; Bacteroidales; Bacteroidales (Unc00nr0)	0	0	0	0	0	0	1	0	0	1	0	0	0	0	0	0	0	0	0	0	0	0	0	0	0	0	0	0	0	0	0	0	0	0	0	0	0	0	0	0	0	0	0	0	0	0	0	0
Bacteria; Bacteroidetes; Bacteroidia; Bacteroidales; Bacteroidales (Unc00xg5)	0	0	0	0	0	0	2	0	0	0	0	0	0	0	0	0	0	0	0	0	0	0	0	0	0	0	0	0	0	0	0	0	0	0	0	0	0	0	0	0	0	0	0	0	0	0	0	0
Bacteria; Bacteroidetes; Bacteroidia; Bacteroidales; Bacteroidales (Unc035ak)	0	0	0	0	0	0	1	0	0	0	0	0	0	0	0	0	0	1	0	0	0	0	0	0	0	0	0	0	0	0	0	0	0	0	0	0	0	0	0	0	0	0	0	0	0	0	0	0
Bacteria; Bacteroidetes; Bacteroidia; Bacteroidales; Bacteroidales (Unc03jml)	0	0	0	0	0	0	2	0	0	0	0	0	0	0	0	0	0	0	0	0	0	0	0	0	0	0	0	0	0	0	0	0	0	0	0	0	0	0	0	0	0	0	0	0	0	0	0	0
Bacteria; Bacteroidetes; Bacteroidia; Bacteroidales; Bacteroidales (Unc04is7)	0	0	0	0	0	0	4	0	0	1	0	0	0	0	0	0	0	0	0	0	0	0	0	0	0	0	0	0	0	0	0	0	0	0	1	0	0	0	0	0	0	0	0	0	0	0	0	0
Bacteria; Bacteroidetes; Bacteroidia; Bacteroidales; Bacteroidales (Unc04v7r)	0	0	0	0	0	0	4	0	0	0	0	0	0	0	0	0	0	0	0	0	0	0	0	0	0	0	0	0	0	0	0	0	0	0	0	0	0	0	0	0	0	0	0	0	0	0	0	0
Bacteria; Bacteroidetes; Bacteroidia; Bacteroidales; Bacteroidales (Unc24094)	0	0	0	0	0	0	4	0	0	0	0	0	0	0	0	0	0	0	0	0	0	0	0	0	0	0	0	0	0	0	0	0	0	0	0	0	0	0	0	0	0	0	0	0	0	0	0	0
Bacteria; Bacteroidetes; Bacteroidia; Bacteroidales; Bacteroidales (Unc37191)	0	0	0	0	0	0	3	0	0	0	0	0	0	0	0	0	0	0	0	0	0	0	0	0	0	0	0	0	0	0	0	0	0	0	0	0	0	0	0	0	0	0	0	0	0	0	0	0
Bacteria; Bacteroidetes; Bacteroidia; Bacteroidales; Bacteroidales (Unc37317)	0	0	0	0	0	0	5	0	0	0	0	0	0	0	0	0	0	0	0	0	0	0	0	0	0	0	0	0	0	0	0	0	0	0	0	0	0	0	0	0	0	0	0	0	0	0	0	0
Bacteria; Bacteroidetes; Bacteroidia; Bacteroidales; Bacteroidales (Unc39305)	0	0	0	0	0	0	2	0	0	0	0	0	0	0	0	0	0	0	0	0	0	0	0	0	0	0	0	0	0	0	0	0	0	0	0	0	0	0	0	0	0	0	0	0	0	0	0	0
Bacteria; Bacteroidetes; Bacteroidia; Bacteroidales; Bacteroidales (Unc58327)	0	0	0	0	0	0	8	0	0	0	0	0	0	0	0	0	0	0	0	0	0	0	0	0	0	0	0	0	0	0	0	0	0	0	0	0	0	0	0	0	0	0	0	0	0	0	0	0
Bacteria; Bacteroidetes; Bacteroidia; Bacteroidales; Bacteroidales (Unc73663)	0	0	0	0	0	0	2	0	0	0	0	0	0	0	0	0	0	0	0	0	0	0	0	0	0	0	0	0	0	0	0	0	0	0	0	0	0	0	0	0	0	0	0	0	0	0	0	0
Bacteria; Bacteroidetes; Bacteroidia; Bacteroidales; Porphyromonadaceae	0	0	0	0	0	0	7	0	0	3	0	0	0	0	0	0	0	0	0	3	0	0	0	0	0	0	0	0	0	0	0	1	0	0	39	0	0	0	0	0	0	0	0	0	0	0	0	0
Bacteria; Bacteroidetes; Bacteroidia; Bacteroidales; Prevotellaceae	0	0	0	0	0	0	0	0	0	0	0	0	0	0	0	0	0	0	0	2	0	0	0	0	0	0	0	0	0	0	8	4	1	0	9	0	0	0	0	0	0	1	0	0	0	4	1	5
Bacteria; Bacteroidetes; Bacteroidia; Bacteroidales; Rikenellaceae	0	0	0	0	0	1	33	0	3	8	0	0	0	0	0	0	0	0	1	0	0	0	1	0	0	0	0	0	0	0	0	2	0	4	0	0	0	0	0	0	0	0	0	0	0	0	0	0
Bacteria; Bacteroidetes; Flavobacteriia; Flavobacteriales; Flavobacteriaceae	0	0	0	0	0	0	2	0	0	0	0	0	0	0	0	0	0	0	0	0	0	0	0	0	0	0	0	0	0	0	0	0	0	0	0	0	0	0	0	0	0	0	0	0	0	0	0	0
Bacteria; Cyanobacteria; Chloroplast; Chloroplast (PopTri23); Chloroplast (PopTri23)	0	0	0	0	0	0	0	0	198	0	0	0	0	0	0	0	0	1	0	0	0	0	0	0	0	0	0	0	0	0	0	3	0	0	0	0	0	0	0	0	0	0	0	0	0	0	0	0
Bacteria; Firmicutes; Bacilli; Bacillales; Bacillales (Gemella)	0	0	0	0	0	0	0	0	0	0	0	0	0	0	0	0	0	0	0	0	0	0	0	0	0	0	0	0	0	0	0	0	0	0	1	0	0	0	0	2	4	5	0	0	3	0	0	0
Bacteria; Firmicutes; Bacilli; Bacillales; Staphylococcaceae	3	0	1	0	1	0	33	0	0	2	178	53	714	71	343	9	0	7	0	22	1	1	0	0	0	2	1	11	0	0	3	7	5538	4889	3	5	0	1088	3138	1	16	0	0	0	3	3	14	6
Bacteria; Firmicutes; Bacilli; Lactobacillales; Aerococcaceae	0	0	0	0	0	0	0	0	0	0	0	0	0	0	0	0	0	0	0	0	0	0	0	0	0	0	0	0	0	0	0	0	0	0	3	1	0	0	0	0	0	0	0	0	0	0	0	0
Bacteria; Firmicutes; Bacilli; Lactobacillales; Carnobacteriaceae	0	0	0	0	0	0	0	0	0	2	0	0	0	0	0	0	0	0	0	0	0	0	0	0	0	0	0	0	0	0	0	0	0	0	0	0	0	0	0	0	0	0	0	0	0	0	0	0
Bacteria; Firmicutes; Bacilli; Lactobacillales; Enterococcaceae	31	11	15	14	26	1	17	0	0	0	0	0	11	0	20	0	0	0	0	0	234	26	25	238	61	3	7	23	16	2	0	2	0	0	0	14	0	1147	702	6	518	92	0	2	471	0	0	0
Bacteria; Firmicutes; Bacilli; Lactobacillales; Lactobacillaceae	2	1	0	0	1	2149	38	0	1777	1977	1	0	0	0	0	486	0	1437	0	0	4	1	1	5	4	19	22	642	440	14	1	3	0	0	0	1	0	1	0	0	0	0	0	0	0	1	65	7
Bacteria; Firmicutes; Bacilli; Lactobacillales; Streptococcaceae	0	2	0	0	0	10	15	0	0	3	578	20	83	621	67	8	2	4	1	21	204	52	12	169	36	22	12	99	46	8	5918	4023	563	1195	5563	9	3	3	2	4	55	26	1	1	53	10	6	13
Bacteria; Firmicutes; Clostridia; Clostridiales; Christensenellaceae	0	0	0	0	0	0	0	0	0	0	0	0	0	0	0	0	0	0	0	0	0	0	0	0	0	0	0	0	0	0	0	0	0	0	2	0	0	0	0	0	0	0	0	0	0	0	0	0
Bacteria; Firmicutes; Clostridia; Clostridiales; Clostridiales (Anaerococcus)	0	0	0	0	0	1	8	0	0	0	0	0	0	0	0	0	0	0	0	0	1	0	0	0	28	0	0	0	0	0	4	0	3	0	30	0	0	0	0	0	6	0	0	0	11	0	0	0
Bacteria; Firmicutes; Clostridia; Clostridiales; Clostridiales (CsrSp471)	1577	905	783	85	1205	0	2136	0	0	0	0	0	0	0	0	0	0	0	0	0	0	0	0	0	0	0	0	0	0	0	0	0	0	1	0	4	3	0	0	7	44	14	0	0	0	20	0	0
Bacteria; Firmicutes; Clostridia; Clostridiales; Clostridiales (Ezakiella)	0	0	0	0	0	0	0	0	0	0	0	0	0	0	0	0	0	0	0	0	0	0	0	0	0	0	0	0	0	0	0	0	0	0	51	0	0	0	0	0	0	0	0	0	0	0	0	0
Bacteria; Firmicutes; Clostridia; Clostridiales; Clostridiales (Finegoldia)	0	0	0	0	0	1	5	0	0	0	0	0	0	0	0	0	0	0	0	0	0	0	0	0	0	0	2	2	7	0	3	0	2	2	43	0	0	0	0	0	1	1	0	0	1	0	0	0
Bacteria; Firmicutes; Clostridia; Clostridiales; Clostridiales (Gt8Me218)	0	0	0	0	0	42	0	0	36	41	0	0	0	0	0	3	0	42	0	0	0	0	0	0	0	0	0	0	0	0	0	0	0	0	0	0	0	0	0	0	0	0	0	0	0	0	0	0
Bacteria; Firmicutes; Clostridia; Clostridiales; Clostridiales (Guggenheimella)	0	0	0	0	0	0	2	0	0	0	0	0	0	0	0	0	0	0	0	0	0	0	0	0	0	0	0	0	0	0	0	0	0	0	0	0	0	0	0	0	0	0	0	0	0	0	0	0
Bacteria; Firmicutes; Clostridia; Clostridiales; Clostridiales (Murdochiella)	0	0	0	0	0	0	0	0	0	0	0	0	0	0	0	0	0	0	0	0	0	0	0	0	0	0	0	0	0	0	0	0	0	0	4	0	0	0	0	0	0	0	0	0	0	0	0	0
Bacteria; Firmicutes; Clostridia; Clostridiales; Clostridiales (Peptoniphilus)	0	0	0	0	0	0	3	0	0	0	0	0	0	0	0	0	0	0	0	0	0	0	0	0	3	0	0	0	1	0	2	0	0	0	40	0	0	0	0	0	3	1	0	0	2	0	0	3
Bacteria; Firmicutes; Clostridia; Clostridiales; Clostridiales (Tissierella)	0	0	0	0	0	0	4	0	0	0	0	0	0	0	0	0	0	0	0	0	0	0	0	0	0	0	0	0	0	0	0	0	0	0	0	0	0	0	0	0	0	0	0	0	0	0	0	0
Bacteria; Firmicutes; Clostridia; Clostridiales; Clostridiales (Unc0000g)	0	0	0	0	0	0	2	0	0	0	0	0	0	0	0	0	0	0	0	0	0	0	0	0	0	0	0	0	0	0	0	0	0	0	0	0	0	0	0	0	0	0	0	0	0	0	0	0
Bacteria; Firmicutes; Clostridia; Clostridiales; Clostridiales (Unc01nzf)	0	0	0	0	0	0	0	0	0	0	0	0	0	0	0	0	0	0	0	0	139	40	5	603	45	11	7	6	8	10	0	0	0	0	0	0	0	0	0	0	0	0	0	0	0	58	17	30
Bacteria; Firmicutes; Clostridia; Clostridiales; Clostridiales (Unc0317w)	0	0	0	0	0	45	0	1	50	63	0	0	0	0	0	15	0	48	0	0	0	0	0	0	0	0	0	0	0	0	0	0	0	0	0	0	0	0	0	0	0	0	0	0	0	0	0	0
Bacteria; Firmicutes; Clostridia; Clostridiales; Clostridiales (Unc03dc5)	0	0	0	0	0	41	0	0	33	44	0	0	0	0	0	10	0	47	0	0	0	0	0	0	0	0	0	0	0	0	0	0	0	0	0	0	0	0	0	0	0	0	0	0	0	0	0	0
Bacteria; Firmicutes; Clostridia; Clostridiales; Clostridiales (Unc04zd2)	0	0	0	0	0	0	0	0	0	0	743	2346	32	965	385	0	0	0	0	0	13	380	15	16	22	0	0	0	0	0	0	0	0	0	0	4	4	2	2	7	0	0	0	0	2	0	0	0
Bacteria; Firmicutes; Clostridia; Clostridiales; Clostridiales (Unc69124)	0	0	0	0	0	0	0	0	0	0	0	0	0	0	0	0	0	0	0	0	0	0	0	0	0	0	0	0	0	0	0	0	0	0	1	0	0	0	0	0	0	0	0	0	0	0	0	0
Bacteria; Firmicutes; Clostridia; Clostridiales; Clostridiales (UncAna95)	0	0	0	0	0	0	0	0	0	0	0	0	0	0	0	0	0	0	0	0	0	0	0	0	0	0	0	0	0	0	0	0	0	0	1	0	0	0	0	0	0	0	0	0	0	0	0	0
Bacteria; Firmicutes; Clostridia; Clostridiales; Clostridiales (UncCl291)	41	22	17	16	42	0	38	0	0	0	149	361	0	71	0	0	0	0	0	0	0	0	0	0	0	0	0	0	0	0	0	0	0	0	0	10	7	1	1	44	0	0	0	0	0	1	0	0
Bacteria; Firmicutes; Clostridia; Clostridiales; Clostridiales (UncR4966)	0	0	0	0	0	0	19	0	0	0	0	0	0	0	0	4310	6163	60	6134	1379	0	0	0	0	1	8	58	3	5	12	0	1	1	0	0	0	0	0	0	0	4	151	0	0	4	0	0	0
Bacteria; Firmicutes; Clostridia; Clostridiales; Lachnospiraceae	504	2113	188	290	330	4	1479	0	2	1	1025	129	0	1299	103	0	0	0	1	3	95	76	10	75	43	0	0	0	0	1	56	1660	1	5	153	400	1068	20	11	2285	3564	2581	5	0	2729	8	4	0
Bacteria; Firmicutes; Clostridia; Clostridiales; Peptostreptococcaceae	1350	377	424	682	1423	0	229	0	0	0	2153	697	635	1606	2903	0	0	0	0	2	56	136	3	96	70	0	0	0	0	0	0	2	0	0	0	473	261	11	1	110	22	6	0	0	25	1	1	0
Bacteria; Firmicutes; Clostridia; Clostridiales; Ruminococcaceae	2244	1813	1076	416	2567	1	1232	1	0	0	0	0	0	0	1	0	0	0	0	0	1	0	0	0	12	0	0	0	0	0	1	4	0	0	27	6	12	3	8	23	12	5	0	1	2	3	0	0
Bacteria; Firmicutes; Erysipelotrichia; Erysipelotrichales; Erysipelotrichaceae	59	15	48	121	51	0	21	0	0	0	0	0	0	0	0	0	0	0	0	0	0	0	0	0	1	0	0	0	0	0	0	0	0	0	3	93	36	54	21	113	261	45	1	0	245	0	0	0
Bacteria; Firmicutes; Negativicutes; Selenomonadales; Acidaminococcaceae	0	0	0	0	0	0	1	0	0	0	0	0	0	0	0	0	0	0	0	0	0	0	0	0	0	0	0	0	0	0	0	0	0	0	0	0	0	0	0	0	0	0	0	0	0	0	0	0
Bacteria; Firmicutes; Negativicutes; Selenomonadales; Veillonellaceae	49	141	0	1	86	0	137	0	0	0	116	140	9	91	30	0	0	0	0	0	2745	3193	4	1917	11	1606	316	893	356	213	1	34	0	0	6	15	318	13	8	14	7	29	0	1	2	1528	653	845
Bacteria; Fusobacteria; Fusobacteriia; Fusobacteriales; Fusobacteriaceae	0	0	0	0	0	0	5	0	0	0	0	0	0	0	0	0	0	3	0	0	0	0	0	0	0	0	0	0	0	0	0	0	0	0	0	1	5	0	0	1	0	0	0	0	0	4	0	0
Bacteria; Proteobacteria; Alphaproteobacteria; Caulobacterales; Caulobacteraceae	0	0	0	0	0	0	0	0	0	0	0	0	0	0	0	0	0	0	0	0	0	0	0	0	0	0	0	0	0	0	0	1	0	0	0	0	0	0	0	0	0	0	0	0	0	0	0	0
Bacteria; Proteobacteria; Alphaproteobacteria; Rhizobiales; Methylobacteriaceae	0	0	0	0	0	0	0	0	0	0	0	0	0	0	0	0	0	0	0	4	0	0	0	0	0	0	0	0	0	0	0	0	0	0	1	0	0	0	0	0	0	0	0	0	0	0	0	0
Bacteria; Proteobacteria; Alphaproteobacteria; Rhodospirillales; Acetobacteraceae	0	0	0	0	0	0	0	0	0	0	0	0	0	0	0	0	0	0	0	0	0	0	0	0	0	0	0	0	0	0	0	0	0	0	0	0	0	1028	1207	0	0	0	0	0	0	0	0	0
Bacteria; Proteobacteria; Betaproteobacteria; Burkholderiales; Alcaligenaceae	0	0	0	0	0	576	2	0	624	602	0	0	0	0	0	162	0	698	0	0	0	0	0	0	0	0	0	0	0	0	0	0	0	0	0	0	0	0	0	0	0	0	0	0	0	0	0	0
Bacteria; Proteobacteria; Betaproteobacteria; Burkholderiales; Comamonadaceae	0	0	0	0	0	0	2	0	0	0	0	0	1	0	0	0	0	1	0	0	0	0	0	0	0	0	0	0	0	0	0	0	0	0	0	0	0	0	0	0	0	0	0	0	0	0	0	0
Bacteria; Proteobacteria; Betaproteobacteria; Burkholderiales; Oxalobacteraceae	0	0	0	0	0	0	0	0	0	0	0	0	0	0	0	0	0	0	0	0	0	0	0	0	0	0	0	0	0	0	0	0	0	0	1	0	0	0	0	0	0	0	0	0	0	0	0	0
Bacteria; Proteobacteria; Deltaproteobacteria; Desulfovibrionales; Desulfovibrionaceae	0	0	0	0	0	0	2	0	0	0	0	0	0	0	0	0	0	0	0	0	0	0	0	0	0	0	0	0	0	0	0	0	0	0	0	0	0	0	0	0	0	0	0	0	0	0	0	0
Bacteria; Proteobacteria; Epsilonproteobacteria; Campylobacterales; Campylobacteraceae	0	0	0	0	0	0	0	0	0	0	0	0	0	0	0	0	0	0	0	0	0	1	0	0	0	0	3	0	0	0	0	0	0	0	0	0	14	0	0	0	0	3	0	0	0	0	0	0
Bacteria; Proteobacteria; Gammaproteobacteria; Enterobacteriales; Enterobacteriaceae	296	770	3548	3425	430	3279	434	1	3444	3409	1224	2418	4679	1443	2310	1038	0	3561	0	5	1888	1919	5465	1659	4447	3276	4310	3575	3783	3596	81	355	51	35	45	5096	4389	2769	1048	3542	1638	2144	6162	6164	2590	3528	2108	4272
Bacteria; Proteobacteria; Gammaproteobacteria; Pasteurellales; Pasteurellaceae	0	0	0	0	0	2	0	0	0	0	0	0	0	0	0	0	0	0	0	0	0	0	0	0	0	0	3	0	2	2	0	1	0	0	0	2	41	1	0	1	0	0	0	0	0	73	21	117
Bacteria; Proteobacteria; Gammaproteobacteria; Pseudomonadales; Moraxellaceae	0	0	0	0	0	3	98	6166	0	4	0	0	0	0	0	0	0	1	1	0	0	0	0	0	0	0	0	0	0	0	2	1	0	0	0	0	0	0	0	0	0	2	0	0	0	1	0	1
Bacteria; Proteobacteria; Gammaproteobacteria; Pseudomonadales; Pseudomonadaceae	1	0	0	0	0	5	1	0	1	0	0	1	0	1	0	79	4	256	28	4647	0	1	0	0	0	0	0	0	0	0	10	0	1	2	6	0	0	0	0	0	0	0	0	0	4	0	1	0
Bacteria; Proteobacteria; Gammaproteobacteria; Xanthomonadales; Xanthomonadaceae	0	0	68	1114	0	0	9	0	0	0	2	2	5	0	0	0	0	0	0	0	0	0	0	0	0	0	0	0	0	0	0	0	0	0	0	1	0	0	0	0	0	0	0	0	0	0	0	0
Bacteria; Verrucomicrobia; Verrucomicrobiae; Verrucomicrobiales; Verrucomicrobiaceae	0	0	0	0	0	0	3	0	0	1	0	0	0	0	0	0	0	0	0	0	0	0	0	0	0	0	1	0	0	0	0	2	0	0	3	0	0	1	0	0	0	0	1	0	0	0	0	0

[truncated: 8 more sheets: Genus, U.UniFrac  DM, Sheet1, W.UniFrac  DM, U.UniFrac PCoA, W.UniFrac PCoA, U.UniFrac tSNE, W.UniFrac tSNE]
